# Supplementary material for: 2-[3-(Naphthalen-2-yl)phen­yl]naph­thal­ene
Source: Acta Crystallogr Sect E Struct Rep Online. 2013 Jan 31;69(Pt 2):o308. doi: 10.1107/S1600536813002390 (PMC3569827; doi:10.1107/S1600536813002390)
Supplement: Supplementary file 1 [file e-69-0o308-sup1.cif]

##############################################################################
#                                                                            #
# This CIF contains the data in a paper accepted for publication in          #
# Acta Crystallographica Section E. It conforms to the requirements of       #
# Notes for Authors for Acta Crystallographica Section E, and has been       #
# peer reviewed under the auspices of the IUCr Commission on Journals.       #
#                                                                            #
# Full details of the Crystallographic Information File format               #
# are given in the paper "The Crystallographic Information File (CIF):       #
# a New Standard Archive File for Crystallography" by S. R. Hall, F. H.      #
# Allen and I. D. Brown [Acta Cryst. (1991), A47, 655-685].                  #
#                                                                            #
# The current version of the core CIF dictionary is obtainable from          #
# ftp://ftp.iucr.org/pub/cif_core.dic.                                       #
#                                                                            #
# Software is freely available for graphical display of the structure(s)     #
# in this CIF. For information consult the CIF software page                 #
# http://www.iucr.org/resources/cif/software.                                #
#                                                                            #
# This file may be used for bona fide research purposes within the           #
# scientific community so long as proper attribution is given to the journal # 
# article from which it was obtained.                                        #
#                                                                            #
##############################################################################
data_global
_audit_creation_method     'WinGX routine CIF_UPDATE'
_audit_conform_dict_name     cif_core.dic
_audit_conform_dict_version     2.3
_journal_date_recd_electronic     2013-01-17
_journal_date_accepted     2013-01-23
_journal_name_full     'Acta Crystallographica, Section E'
_journal_year     2013
_journal_volume     69
_journal_issue      2
_journal_page_first     o308
_journal_page_last     o308
_journal_paper_category     QO
_journal_paper_doi     10.1107/S1600536813002390
_journal_coeditor_code     PV2619
_publ_contact_author_name     'Fronczek, Frank R.'
_publ_contact_author_address
;
Department of Chemistry
Louisiana State University
Baton Rouge
LA 70803-1804
USA
;
_publ_contact_author_email     ffroncz@lsu.edu
_publ_contact_author_fax     '225-578-3458'
_publ_contact_author_phone     '225-578-8270'
_publ_section_title
;
2-[3-(Naphthalen-2-yl)phenyl]naphthalene
;
_publ_section_title_footnote
;
 CAS 103068--17--3.
;
loop_
    _publ_author_name
    _publ_author_address
    'Wolfenden, Mark L.'
;
Department of Chemistry
Louisiana State University
Baton Rouge LA
70803-1804
USA
;
    'Dhar, Raj K.'
;
Department of Chemistry
Louisiana State University
Baton Rouge LA
70803-1804
USA
;
    'Fronczek, Frank R.'
;
Department of Chemistry
Louisiana State University
Baton Rouge LA
70803-1804
USA
;
    'Watkins, Steven F.'
;
Department of Chemistry
Louisiana State University
Baton Rouge LA
70803-1804
USA
;
data_I
_audit_creation_method     'WinGX routine CIF_UPDATE'
_chemical_name_systematic
;
2-[3-(Naphthalen-2-yl)phenyl]naphthalene
;
_chemical_formula_moiety     'C26 H18'
_chemical_formula_sum     'C26 H18'
_chemical_formula_iupac     'C26 H18'
_chemical_formula_weight     330.4
_chemical_melting_point     143.5(5)
_symmetry_cell_setting     orthorhombic
_symmetry_space_group_name_H-M     'P b c n'
_symmetry_space_group_name_Hall     '-P 2n 2ab'
loop_
    _symmetry_equiv_pos_as_xyz
    'x, y, z'
    '-x+1/2, -y+1/2, z+1/2'
    'x+1/2, -y+1/2, -z'
    '-x, y, -z+1/2'
    '-x, -y, -z'
    'x-1/2, y-1/2, -z-1/2'
    '-x-1/2, y-1/2, z'
    'x, -y, z-1/2'
_cell_length_a     25.9304(3)
_cell_length_b     8.93000(10)
_cell_length_c     14.9377(2)
_cell_angle_alpha     90
_cell_angle_beta     90
_cell_angle_gamma     90
_cell_volume     3458.95(7)
_cell_formula_units_Z     8
_cell_measurement_reflns_used     6568
_cell_measurement_theta_min     2.546
_cell_measurement_theta_max     32.577
_cell_measurement_temperature     100.0(5)
_cell_special_details     ?
_exptl_crystal_description     prism
_exptl_crystal_colour     colourless
_exptl_crystal_size_max     0.40
_exptl_crystal_size_mid     0.27
_exptl_crystal_size_min     0.22
_exptl_crystal_density_diffrn     1.269
_exptl_crystal_density_method     'not measured'
_exptl_crystal_F_000     1392
_exptl_absorpt_coefficient_mu     0.072
_exptl_absorpt_correction_type     multi-scan
_exptl_absorpt_process_details     '(SCALEPACK; Otwinowski & Minor, 1997)'
_exptl_absorpt_correction_T_min     0.9719
_exptl_absorpt_correction_T_max     0.9844
_diffrn_ambient_temperature     100.0(5)
_diffrn_radiation_type     MoK\a
_diffrn_radiation_wavelength     0.71073
_diffrn_radiation_source     'fine-focus sealed tube'
_diffrn_radiation_monochromator     graphite
_diffrn_measurement_device     'Nonius KappaCCD'
_diffrn_measurement_method     '\f and \w scans'
_diffrn_detector_area_resol_mean     9
_diffrn_reflns_number     37425
_diffrn_reflns_av_R_equivalents     0.0225
_diffrn_reflns_theta_min     2.73
_diffrn_reflns_theta_max     32.61
_diffrn_reflns_theta_full     32.61
_diffrn_measured_fraction_theta_max     0.986
_diffrn_measured_fraction_theta_full     0.986
_diffrn_reflns_limit_h_min     -39
_diffrn_reflns_limit_h_max     39
_diffrn_reflns_limit_k_min     -13
_diffrn_reflns_limit_k_max     13
_diffrn_reflns_limit_l_min     -22
_diffrn_reflns_limit_l_max     22
_reflns_number_total     6240
_reflns_number_gt     4993
_reflns_threshold_expression     I>2\s(I)
_refine_ls_structure_factor_coef     Fsqd
_refine_ls_matrix_type     full
_refine_ls_R_factor_gt     0.0453
_refine_ls_wR_factor_ref     0.1252
_refine_ls_goodness_of_fit_ref     1.018
_refine_ls_restrained_S_all     1.018
_refine_ls_number_reflns     6240
_refine_ls_number_parameters     289
_refine_ls_number_restraints     0
_refine_ls_number_constraints     0
_refine_ls_hydrogen_treatment     refxyz
_refine_ls_weighting_scheme     calc
_refine_ls_weighting_details
         'calc w=1/[\s^2^(Fo^2^)+(0.0658P)^2^+0.9158P] where P=(Fo^2^+2Fc^2^)/3'
_atom_sites_solution_hydrogens     geom
_atom_sites_solution_primary     direct
_atom_sites_solution_secondary     difmap
_refine_ls_shift/su_max     0.001
_refine_diff_density_max     0.381
_refine_diff_density_min     -0.220
_refine_ls_extinction_method     none
_refine_ls_extinction_coef     ?
loop_
    _atom_type_symbol
    _atom_type_description
    _atom_type_scat_dispersion_real
    _atom_type_scat_dispersion_imag
    _atom_type_scat_source
    C C 0.0033 0.0016 'International Tables Vol C Tables 4.2.6.8 and 6.1.1.4'
    H H 0 0 'International Tables Vol C Tables 4.2.6.8 and 6.1.1.4'
_computing_data_collection     'COLLECT (Nonius 2000)'
_computing_cell_refinement     'SCALEPACK (Otwinowski & Minor, 1997)'
_computing_data_reduction     'DENZO and SCALEPACK (Otwinowski & Minor, 1997)'
_computing_structure_solution     'SIR2002 (Burla <i>et al.</i>, 2003)'
_computing_structure_refinement     'SHELXL97 (Sheldrick, 2008)'
_computing_molecular_graphics     'ORTEP-3 for Windows (Farrugia, 2012)'
_computing_publication_material     'WinGX (Farrugia, 2012)'
loop_
    _atom_site_type_symbol
    _atom_site_label
    _atom_site_fract_x
    _atom_site_fract_y
    _atom_site_fract_z
    _atom_site_U_iso_or_equiv
    _atom_site_adp_type
    _atom_site_calc_flag
    _atom_site_refinement_flags
    _atom_site_occupancy
    _atom_site_disorder_assembly
    _atom_site_disorder_group
    C C1 0.63414(3) 0.65124(10) 0.39203(6) 0.01689(17) Uani d . 1 . .
    C C2 0.62992(3) 0.71392(10) 0.30628(6) 0.01694(16) Uani d . 1 . .
    H H2 0.6484(5) 0.8056(15) 0.2934(8) 0.02 Uiso d . 1 . .
    C C3 0.59837(3) 0.65068(10) 0.24032(6) 0.01660(16) Uani d . 1 . .
    C C4 0.57139(4) 0.51927(11) 0.26073(6) 0.01896(17) Uani d . 1 . .
    H H4 0.5494(5) 0.4704(15) 0.2136(8) 0.023 Uiso d . 1 . .
    C C5 0.57577(4) 0.45461(11) 0.34519(6) 0.02072(18) Uani d . 1 . .
    H H5 0.5574(5) 0.3638(16) 0.3575(8) 0.025 Uiso d . 1 . .
    C C6 0.60671(4) 0.51962(11) 0.41055(6) 0.01975(18) Uani d . 1 . .
    H H6 0.6101(5) 0.4717(15) 0.4700(9) 0.024 Uiso d . 1 . .
    C C7 0.65216(4) 0.72652(11) 0.55034(6) 0.01811(17) Uani d . 1 . .
    H H7 0.6193(5) 0.6799(15) 0.5698(8) 0.022 Uiso d . 1 . .
    C C8 0.66657(3) 0.72466(10) 0.46121(6) 0.01701(16) Uani d . 1 . .
    C C9 0.71347(4) 0.79654(11) 0.43622(6) 0.01953(17) Uani d . 1 . .
    H H9 0.7242(5) 0.7931(15) 0.3721(8) 0.023 Uiso d . 1 . .
    C C10 0.74404(4) 0.86589(11) 0.49847(6) 0.02031(18) Uani d . 1 . .
    H H10 0.7772(5) 0.9160(15) 0.4807(8) 0.024 Uiso d . 1 . .
    C C11 0.72952(4) 0.86948(10) 0.59028(6) 0.01801(17) Uani d . 1 . .
    C C12 0.76011(4) 0.94138(11) 0.65616(7) 0.02206(19) Uani d . 1 . .
    H H12 0.7930(5) 0.9933(16) 0.6373(9) 0.026 Uiso d . 1 . .
    C C13 0.74530(4) 0.94171(12) 0.74436(7) 0.0246(2) Uani d . 1 . .
    H H13 0.7680(5) 0.9909(16) 0.7903(9) 0.03 Uiso d . 1 . .
    C C14 0.69902(4) 0.87049(13) 0.77044(6) 0.0248(2) Uani d . 1 . .
    H H14 0.6888(5) 0.8669(17) 0.8349(9) 0.03 Uiso d . 1 . .
    C C15 0.66831(4) 0.80109(12) 0.70813(6) 0.02236(19) Uani d . 1 . .
    H H15 0.6365(5) 0.7517(16) 0.7256(9) 0.027 Uiso d . 1 . .
    C C16 0.68280(4) 0.79842(10) 0.61631(6) 0.01787(17) Uani d . 1 . .
    C C17 0.54718(3) 0.72005(10) 0.10483(6) 0.01746(17) Uani d . 1 . .
    H H17 0.5158(5) 0.6693(15) 0.1293(8) 0.021 Uiso d . 1 . .
    C C18 0.59332(3) 0.72319(10) 0.15125(6) 0.01630(16) Uani d . 1 . .
    C C19 0.63624(3) 0.79954(11) 0.11308(6) 0.01800(17) Uani d . 1 . .
    H H19 0.6705(5) 0.8014(15) 0.1453(8) 0.022 Uiso d . 1 . .
    C C20 0.63221(3) 0.86852(11) 0.03141(6) 0.01788(17) Uani d . 1 . .
    H H20 0.6622(5) 0.9217(15) 0.0055(8) 0.021 Uiso d . 1 . .
    C C21 0.58490(3) 0.86835(10) -0.01638(6) 0.01625(16) Uani d . 1 . .
    C C22 0.57913(4) 0.94470(11) -0.09892(6) 0.01963(18) Uani d . 1 . .
    H H22 0.6099(5) 0.9976(15) -0.1227(9) 0.024 Uiso d . 1 . .
    C C23 0.53253(4) 0.94754(12) -0.14213(6) 0.02269(19) Uani d . 1 . .
    H H23 0.5289(5) 1.0075(16) -0.1999(9) 0.027 Uiso d . 1 . .
    C C24 0.48948(4) 0.87247(12) -0.10533(6) 0.02300(19) Uani d . 1 . .
    H H24 0.4556(5) 0.8770(16) -0.1362(9) 0.028 Uiso d . 1 . .
    C C25 0.49393(4) 0.79656(11) -0.02576(6) 0.02032(18) Uani d . 1 . .
    H H25 0.4636(5) 0.7474(16) 0.0014(8) 0.024 Uiso d . 1 . .
    C C26 0.54175(3) 0.79277(10) 0.02090(6) 0.01655(16) Uani d . 1 . .
loop_
    _atom_site_aniso_label
    _atom_site_aniso_U_11
    _atom_site_aniso_U_22
    _atom_site_aniso_U_33
    _atom_site_aniso_U_12
    _atom_site_aniso_U_13
    _atom_site_aniso_U_23
    C1 0.0171(4) 0.0180(4) 0.0155(4) 0.0020(3) 0.0003(3) -0.0006(3)
    C2 0.0186(4) 0.0168(4) 0.0154(4) 0.0002(3) 0.0008(3) 0.0003(3)
    C3 0.0170(4) 0.0177(4) 0.0151(3) 0.0020(3) 0.0006(3) -0.0004(3)
    C4 0.0204(4) 0.0185(4) 0.0180(4) -0.0005(3) -0.0009(3) 0.0001(3)
    C5 0.0237(4) 0.0183(4) 0.0202(4) -0.0023(3) -0.0001(3) 0.0023(3)
    C6 0.0232(4) 0.0189(4) 0.0172(4) 0.0007(3) 0.0001(3) 0.0028(3)
    C7 0.0170(4) 0.0212(4) 0.0161(4) -0.0001(3) -0.0001(3) 0.0021(3)
    C8 0.0179(4) 0.0172(4) 0.0159(4) 0.0016(3) -0.0009(3) 0.0010(3)
    C9 0.0195(4) 0.0220(4) 0.0171(4) -0.0002(3) 0.0018(3) 0.0009(3)
    C10 0.0186(4) 0.0221(4) 0.0202(4) -0.0011(3) 0.0012(3) 0.0015(3)
    C11 0.0171(4) 0.0182(4) 0.0187(4) 0.0019(3) -0.0011(3) 0.0009(3)
    C12 0.0209(4) 0.0212(4) 0.0241(4) 0.0006(3) -0.0031(3) -0.0015(3)
    C13 0.0251(5) 0.0265(5) 0.0224(4) 0.0049(4) -0.0058(4) -0.0052(4)
    C14 0.0256(5) 0.0319(5) 0.0169(4) 0.0058(4) -0.0019(3) -0.0024(4)
    C15 0.0218(4) 0.0288(5) 0.0165(4) 0.0020(4) 0.0005(3) 0.0010(3)
    C16 0.0175(4) 0.0205(4) 0.0156(4) 0.0022(3) -0.0013(3) 0.0011(3)
    C17 0.0168(4) 0.0187(4) 0.0169(4) -0.0013(3) 0.0012(3) 0.0002(3)
    C18 0.0181(4) 0.0161(4) 0.0146(3) -0.0001(3) 0.0004(3) -0.0010(3)
    C19 0.0161(4) 0.0211(4) 0.0168(4) -0.0011(3) -0.0007(3) -0.0007(3)
    C20 0.0175(4) 0.0193(4) 0.0168(4) -0.0024(3) 0.0004(3) -0.0003(3)
    C21 0.0179(4) 0.0157(4) 0.0152(4) 0.0001(3) 0.0000(3) -0.0016(3)
    C22 0.0235(4) 0.0189(4) 0.0165(4) 0.0001(3) 0.0009(3) 0.0011(3)
    C23 0.0271(5) 0.0234(4) 0.0176(4) 0.0038(4) -0.0022(3) 0.0019(3)
    C24 0.0208(4) 0.0269(5) 0.0213(4) 0.0036(4) -0.0047(3) -0.0001(4)
    C25 0.0173(4) 0.0235(4) 0.0201(4) 0.0008(3) -0.0014(3) -0.0009(3)
    C26 0.0170(4) 0.0172(4) 0.0154(4) 0.0009(3) 0.0000(3) -0.0013(3)
_geom_special_details
;
All e.s.d.'s (except the e.s.d. in the dihedral angle between two l.s. planes)
are estimated using the full covariance matrix. The cell e.s.d.'s are taken
into account individually in the estimation of e.s.d.'s in distances, angles
and torsion angles; correlations between e.s.d.'s in cell parameters are only
used when they are defined by crystal symmetry. An approximate (isotropic)
treatment of cell e.s.d.'s is used for estimating e.s.d.'s involving l.s.
planes.
;
loop_
    _geom_bond_atom_site_label_1
    _geom_bond_atom_site_label_2
    _geom_bond_site_symmetry_2
    _geom_bond_distance
    _geom_bond_publ_flag
    C1 C6 . 1.4014(13) ?
    C1 C2 . 1.4022(12) ?
    C1 C8 . 1.4850(12) ?
    C2 C3 . 1.3995(12) ?
    C2 H2 . 0.968(13) ?
    C3 C4 . 1.3999(13) ?
    C3 C18 . 1.4856(12) ?
    C4 C5 . 1.3922(13) ?
    C4 H4 . 1.005(13) ?
    C5 C6 . 1.3907(13) ?
    C5 H5 . 0.959(14) ?
    C6 H6 . 0.989(13) ?
    C7 C8 . 1.3829(12) ?
    C7 C16 . 1.4193(13) ?
    C7 H7 . 0.991(13) ?
    C8 C9 . 1.4250(13) ?
    C9 C10 . 1.3698(13) ?
    C9 H9 . 0.997(13) ?
    C10 C11 . 1.4226(13) ?
    C10 H10 . 1.006(13) ?
    C11 C12 . 1.4178(13) ?
    C11 C16 . 1.4217(13) ?
    C12 C13 . 1.3723(14) ?
    C12 H12 . 1.010(13) ?
    C13 C14 . 1.4129(16) ?
    C13 H13 . 1.005(14) ?
    C14 C15 . 1.3729(14) ?
    C14 H14 . 0.999(13) ?
    C15 C16 . 1.4224(13) ?
    C15 H15 . 0.970(14) ?
    C17 C18 . 1.3830(12) ?
    C17 C26 . 1.4190(12) ?
    C17 H17 . 1.000(13) ?
    C18 C19 . 1.4243(12) ?
    C19 C20 . 1.3707(12) ?
    C19 H19 . 1.012(13) ?
    C20 C21 . 1.4193(12) ?
    C20 H20 . 0.990(13) ?
    C21 C22 . 1.4168(12) ?
    C21 C26 . 1.4204(12) ?
    C22 C23 . 1.3702(14) ?
    C22 H22 . 0.994(13) ?
    C23 C24 . 1.4136(14) ?
    C23 H23 . 1.020(14) ?
    C24 C25 . 1.3731(13) ?
    C24 H24 . 0.992(13) ?
    C25 C26 . 1.4229(13) ?
    C25 H25 . 0.987(13) ?
loop_
    _geom_angle_atom_site_label_1
    _geom_angle_atom_site_label_2
    _geom_angle_atom_site_label_3
    _geom_angle_site_symmetry_1
    _geom_angle_site_symmetry_3
    _geom_angle
    _geom_angle_publ_flag
    C6 C1 C2 . . 118.39(8) ?
    C6 C1 C8 . . 121.35(8) ?
    C2 C1 C8 . . 120.25(8) ?
    C3 C2 C1 . . 121.85(8) ?
    C3 C2 H2 . . 119.4(7) ?
    C1 C2 H2 . . 118.7(7) ?
    C2 C3 C4 . . 118.50(8) ?
    C2 C3 C18 . . 120.41(8) ?
    C4 C3 C18 . . 121.08(8) ?
    C5 C4 C3 . . 120.28(8) ?
    C5 C4 H4 . . 120.1(7) ?
    C3 C4 H4 . . 119.7(7) ?
    C6 C5 C4 . . 120.68(9) ?
    C6 C5 H5 . . 120.4(8) ?
    C4 C5 H5 . . 119.0(8) ?
    C5 C6 C1 . . 120.28(8) ?
    C5 C6 H6 . . 120.0(8) ?
    C1 C6 H6 . . 119.7(8) ?
    C8 C7 C16 . . 121.51(9) ?
    C8 C7 H7 . . 120.6(7) ?
    C16 C7 H7 . . 117.9(7) ?
    C7 C8 C9 . . 118.52(8) ?
    C7 C8 C1 . . 121.48(8) ?
    C9 C8 C1 . . 120.00(8) ?
    C10 C9 C8 . . 121.31(8) ?
    C10 C9 H9 . . 120.3(8) ?
    C8 C9 H9 . . 118.4(8) ?
    C9 C10 C11 . . 120.75(9) ?
    C9 C10 H10 . . 121.1(7) ?
    C11 C10 H10 . . 118.1(7) ?
    C12 C11 C16 . . 119.28(8) ?
    C12 C11 C10 . . 122.08(9) ?
    C16 C11 C10 . . 118.64(8) ?
    C13 C12 C11 . . 120.71(9) ?
    C13 C12 H12 . . 120.2(8) ?
    C11 C12 H12 . . 119.1(8) ?
    C12 C13 C14 . . 120.10(9) ?
    C12 C13 H13 . . 119.4(8) ?
    C14 C13 H13 . . 120.4(8) ?
    C15 C14 C13 . . 120.59(9) ?
    C15 C14 H14 . . 118.9(8) ?
    C13 C14 H14 . . 120.4(8) ?
    C14 C15 C16 . . 120.54(9) ?
    C14 C15 H15 . . 121.1(8) ?
    C16 C15 H15 . . 118.4(8) ?
    C7 C16 C11 . . 119.27(8) ?
    C7 C16 C15 . . 121.95(9) ?
    C11 C16 C15 . . 118.78(8) ?
    C18 C17 C26 . . 121.30(8) ?
    C18 C17 H17 . . 121.9(7) ?
    C26 C17 H17 . . 116.7(7) ?
    C17 C18 C19 . . 119.01(8) ?
    C17 C18 C3 . . 121.10(8) ?
    C19 C18 C3 . . 119.88(8) ?
    C20 C19 C18 . . 120.78(8) ?
    C20 C19 H19 . . 118.9(7) ?
    C18 C19 H19 . . 120.3(7) ?
    C19 C20 C21 . . 120.87(8) ?
    C19 C20 H20 . . 120.2(7) ?
    C21 C20 H20 . . 118.9(7) ?
    C22 C21 C20 . . 121.90(8) ?
    C22 C21 C26 . . 119.12(8) ?
    C20 C21 C26 . . 118.96(8) ?
    C23 C22 C21 . . 120.80(9) ?
    C23 C22 H22 . . 122.1(7) ?
    C21 C22 H22 . . 117.1(7) ?
    C22 C23 C24 . . 120.30(9) ?
    C22 C23 H23 . . 119.3(7) ?
    C24 C23 H23 . . 120.4(7) ?
    C25 C24 C23 . . 120.29(9) ?
    C25 C24 H24 . . 119.8(8) ?
    C23 C24 H24 . . 119.9(8) ?
    C24 C25 C26 . . 120.60(9) ?
    C24 C25 H25 . . 120.5(8) ?
    C26 C25 H25 . . 118.8(8) ?
    C17 C26 C21 . . 119.06(8) ?
    C17 C26 C25 . . 122.01(8) ?
    C21 C26 C25 . . 118.89(8) ?
loop_
    _geom_torsion_atom_site_label_1
    _geom_torsion_atom_site_label_2
    _geom_torsion_atom_site_label_3
    _geom_torsion_atom_site_label_4
    _geom_torsion_site_symmetry_1
    _geom_torsion_site_symmetry_2
    _geom_torsion_site_symmetry_3
    _geom_torsion_site_symmetry_4
    _geom_torsion
    _geom_torsion_publ_flag
    C6 C1 C2 C3 . . . . 1.51(13) ?
    C8 C1 C2 C3 . . . . -177.83(8) ?
    C1 C2 C3 C4 . . . . -1.46(13) ?
    C1 C2 C3 C18 . . . . 177.73(8) ?
    C2 C3 C4 C5 . . . . 0.54(13) ?
    C18 C3 C4 C5 . . . . -178.65(9) ?
    C3 C4 C5 C6 . . . . 0.30(14) ?
    C4 C5 C6 C1 . . . . -0.24(15) ?
    C2 C1 C6 C5 . . . . -0.64(14) ?
    C8 C1 C6 C5 . . . . 178.69(9) ?
    C16 C7 C8 C9 . . . . 0.27(14) ?
    C16 C7 C8 C1 . . . . -179.14(8) ?
    C6 C1 C8 C7 . . . . -36.04(13) ?
    C2 C1 C8 C7 . . . . 143.28(9) ?
    C6 C1 C8 C9 . . . . 144.56(9) ?
    C2 C1 C8 C9 . . . . -36.12(13) ?
    C7 C8 C9 C10 . . . . 0.22(14) ?
    C1 C8 C9 C10 . . . . 179.64(9) ?
    C8 C9 C10 C11 . . . . -0.64(15) ?
    C9 C10 C11 C12 . . . . -179.48(9) ?
    C9 C10 C11 C16 . . . . 0.55(14) ?
    C16 C11 C12 C13 . . . . 0.59(14) ?
    C10 C11 C12 C13 . . . . -179.38(9) ?
    C11 C12 C13 C14 . . . . -0.27(15) ?
    C12 C13 C14 C15 . . . . -0.34(16) ?
    C13 C14 C15 C16 . . . . 0.61(16) ?
    C8 C7 C16 C11 . . . . -0.34(14) ?
    C8 C7 C16 C15 . . . . 179.94(9) ?
    C12 C11 C16 C7 . . . . 179.96(9) ?
    C10 C11 C16 C7 . . . . -0.07(13) ?
    C12 C11 C16 C15 . . . . -0.31(13) ?
    C10 C11 C16 C15 . . . . 179.66(9) ?
    C14 C15 C16 C7 . . . . 179.43(9) ?
    C14 C15 C16 C11 . . . . -0.28(15) ?
    C26 C17 C18 C19 . . . . -0.81(14) ?
    C26 C17 C18 C3 . . . . 178.19(8) ?
    C2 C3 C18 C17 . . . . -145.04(9) ?
    C4 C3 C18 C17 . . . . 34.14(13) ?
    C2 C3 C18 C19 . . . . 33.95(12) ?
    C4 C3 C18 C19 . . . . -146.87(9) ?
    C17 C18 C19 C20 . . . . -0.30(14) ?
    C3 C18 C19 C20 . . . . -179.31(8) ?
    C18 C19 C20 C21 . . . . 1.32(14) ?
    C19 C20 C21 C22 . . . . 177.04(9) ?
    C19 C20 C21 C26 . . . . -1.24(14) ?
    C20 C21 C22 C23 . . . . -177.55(9) ?
    C26 C21 C22 C23 . . . . 0.72(14) ?
    C21 C22 C23 C24 . . . . -0.75(15) ?
    C22 C23 C24 C25 . . . . 0.27(15) ?
    C23 C24 C25 C26 . . . . 0.23(15) ?
    C18 C17 C26 C21 . . . . 0.87(13) ?
    C18 C17 C26 C25 . . . . -177.02(9) ?
    C22 C21 C26 C17 . . . . -178.18(8) ?
    C20 C21 C26 C17 . . . . 0.15(13) ?
    C22 C21 C26 C25 . . . . -0.22(13) ?
    C20 C21 C26 C25 . . . . 178.10(8) ?
    C24 C25 C26 C17 . . . . 177.64(9) ?
    C24 C25 C26 C21 . . . . -0.25(14) ?
