# Supplementary material for: 2-[3-(Naphthalen-2-yl)phen­yl]naph­thal­ene
Source: Acta Crystallogr Sect E Struct Rep Online. 2013 Jan 31;69(Pt 2):o308. doi: 10.1107/S1600536813002390 (PMC3569827; doi:10.1107/S1600536813002390)
Supplement: Supplementary file 2 [file e-69-0o308-Isup2.hkl]

#
# h,k,l, Fc-squared, Fo-squared, sigma(Fo-squared) and status flag
#
data_I
_shelx_title ' Dhar23cryo Wolfenden-Watkins  C26 H18 in Pbcn'
_shelx_refln_list_code          4
_shelx_F_calc_maximum      254.67
_exptl_crystal_F_000      1392.00
_reflns_d_resolution_high  0.6594
 
loop_
 _symmetry_equiv_pos_as_xyz
 'x, y, z'
 '-x+1/2, -y+1/2, z+1/2'
 'x+1/2, -y+1/2, -z'
 '-x, y, -z+1/2'
 '-x, -y, -z'
 'x-1/2, y-1/2, -z-1/2'
 '-x-1/2, y-1/2, z'
 'x, -y, z-1/2'
 
_cell_length_a    25.9304
_cell_length_b     8.9300
_cell_length_c    14.9377
_cell_angle_alpha  90.000
_cell_angle_beta   90.000
_cell_angle_gamma  90.000
 
_shelx_F_squared_multiplier     1.000
 
loop_
 _refln_index_h
 _refln_index_k
 _refln_index_l
 _refln_F_squared_calc
 _refln_F_squared_meas
 _refln_F_squared_sigma
 _refln_observed_status
   4   0   0     3333.30     2998.07     80.03 o
   6   0   0     9686.44     9393.99    440.75 o
   8   0   0     7675.29     7797.48    178.24 o
  10   0   0     3697.60     3795.85    138.65 o
  12   0   0     4654.93     5128.02    109.65 o
  14   0   0        3.74        2.42      4.58 o
  16   0   0       91.92      133.50      6.16 o
  18   0   0     2959.88     2970.18    107.48 o
  20   0   0        4.15        8.48      3.65 o
  22   0   0     2406.03     2251.15     84.77 o
  24   0   0     3598.62     3563.66    102.49 o
  26   0   0      214.90      230.94     13.04 o
  28   0   0      229.93      232.70     13.44 o
  30   0   0      997.29     1000.02     45.49 o
  32   0   0      321.45      314.60     20.58 o
  34   0   0     1796.17     2006.12    113.27 o
  36   0   0       55.80       60.77     13.93 o
  38   0   0      268.25      191.21     20.54 o
   3   1   0      659.25      680.67     10.29 o
   5   1   0    33640.00    32627.99    804.65 o
   7   1   0     1531.25     1437.21     21.11 o
   9   1   0       44.35       47.96      1.92 o
  11   1   0       48.67       55.98      2.61 o
  13   1   0        5.47        7.68      2.31 o
  15   1   0       21.20       17.53      2.72 o
  17   1   0      523.83      433.59     11.12 o
  19   1   0     1070.56      929.41     27.59 o
  21   1   0      155.88      172.44      7.31 o
  23   1   0      877.27      860.03     19.73 o
  25   1   0      541.57      495.58     16.01 o
  27   1   0       84.48       93.15      4.48 o
  29   1   0      182.01      176.73      9.26 o
  31   1   0       15.43        9.66      5.63 o
  33   1   0      103.59      106.11      9.08 o
  35   1   0      327.25      325.40     15.91 o
  37   1   0       22.62       27.98      8.34 o
  39   1   0      117.00       94.05      8.55 o
   0   2   0    33171.15    31058.98    801.42 o
   2   2   0     1361.85     1415.30     22.69 o
   4   2   0    10799.35    10580.61    229.11 o
   6   2   0    60093.75    58574.80   1684.56 o
   8   2   0       51.26       45.27      1.40 o
  10   2   0      797.82      781.61     14.92 o
  12   2   0     2194.00     2312.09     43.51 o
  14   2   0      178.35      154.65      5.77 o
  16   2   0      785.35      757.16     17.24 o
  18   2   0     1411.38     1550.17     38.37 o
  20   2   0      865.56      771.26     21.26 o
  22   2   0     6377.74     6580.89    159.98 o
  24   2   0      967.77      950.76     22.89 o
  26   2   0     1721.30     1777.17     63.57 o
  28   2   0      721.98      746.34     24.72 o
  30   2   0        9.27       11.71      4.84 o
  32   2   0      171.85      165.51      9.26 o
  34   2   0       53.93       64.45     10.24 o
  36   2   0       92.59      122.47     10.78 o
  38   2   0       45.90       44.34      7.72 o
   1   3   0     8853.52     8978.18    136.30 o
   3   3   0     2043.49     1968.88     32.94 o
   5   3   0    12200.50    12399.64    359.11 o
   7   3   0     5252.06     5576.02     93.55 o
   9   3   0     1569.36     1721.85     30.80 o
  11   3   0      359.16      400.91      9.76 o
  13   3   0     2123.02     2253.35     50.67 o
  15   3   0      888.24      886.08     18.65 o
  17   3   0     1783.93     2078.46     34.91 o
  19   3   0      395.66      422.07     10.01 o
  21   3   0        4.14       -0.13      3.27 o
  23   3   0        8.59       12.77      4.56 o
  25   3   0      312.58      284.50     12.53 o
  27   3   0      450.05      410.72     15.52 o
  29   3   0      327.37      339.35     14.96 o
  31   3   0      505.22      490.42     20.55 o
  33   3   0      214.51      265.65     15.50 o
  35   3   0        2.90        2.83      6.86 o
  37   3   0       31.55       16.96      7.27 o
   0   4   0     2113.40     2177.99     55.22 o
   2   4   0     3340.77     3615.10     58.59 o
   4   4   0     3493.72     3605.34     64.08 o
   6   4   0      571.08      636.03     13.46 o
   8   4   0     4275.68     4865.64     84.16 o
  10   4   0     1341.07     1378.03     24.98 o
  12   4   0        0.00       -0.40      1.90 o
  14   4   0      354.56      389.83     10.99 o
  16   4   0      927.19      978.13     24.67 o
  18   4   0     1690.85     1732.45     39.59 o
  20   4   0        0.79        4.86      3.22 o
  22   4   0      416.72      394.89     12.45 o
  24   4   0       79.98       82.92      5.28 o
  26   4   0      263.29      244.90     10.16 o
  28   4   0     1014.04     1033.30     35.80 o
  30   4   0       91.28       79.17      7.23 o
  32   4   0        1.56        6.76      7.29 o
  34   4   0       32.28       34.73      6.15 o
  36   4   0      116.07      109.97     10.95 o
   1   5   0     2573.88     2850.04     44.58 o
   3   5   0      110.69      111.20      4.64 o
   5   5   0     6656.63     7409.09    111.83 o
   7   5   0      632.34      695.27     14.08 o
   9   5   0      284.20      330.86      8.87 o
  11   5   0        3.20        1.06      1.75 o
  13   5   0      456.12      520.15     12.17 o
  15   5   0        9.96       22.84      2.77 o
  17   5   0       67.32       81.66      5.23 o
  19   5   0       78.10       72.51      6.12 o
  21   5   0        8.79       12.77      3.40 o
  23   5   0      824.72      808.43     28.37 o
  25   5   0      337.84      317.50     13.65 o
  27   5   0      472.44      497.64     18.64 o
  29   5   0      187.54      197.35      9.78 o
  31   5   0       84.01       89.38      7.67 o
  33   5   0      168.56      179.21     18.64 o
  35   5   0        1.99        2.14      5.49 o
   0   6   0      615.34      650.74     30.18 o
   2   6   0       66.64       81.46      4.60 o
   4   6   0      949.19     1087.70     22.19 o
   6   6   0       30.53       34.59      3.55 o
   8   6   0      137.87      143.32      5.83 o
  10   6   0     1436.13     1482.43     28.58 o
  12   6   0      355.48      372.17     10.74 o
  14   6   0      105.17      133.23      7.50 o
  16   6   0      281.25      244.17      9.07 o
  18   6   0       18.48       13.01      4.19 o
  20   6   0       32.04       34.18      5.42 o
  22   6   0       88.85       92.03      7.35 o
  24   6   0      346.86      330.44     13.91 o
  26   6   0      185.59      215.69      9.88 o
  28   6   0      176.94      200.96     12.50 o
  30   6   0      244.77      310.51     15.13 o
  32   6   0       21.25       21.64      7.44 o
  34   6   0      213.63      198.66     14.06 o
   1   7   0      110.82      131.89      5.87 o
   3   7   0      207.74      242.00      9.38 o
   5   7   0       19.58       23.07      3.01 o
   7   7   0        2.54        1.21      1.76 o
   9   7   0       20.80       31.26      2.46 o
  11   7   0      259.06      264.89      7.55 o
  13   7   0      706.89      727.45     17.52 o
  15   7   0       59.15       69.76      6.00 o
  17   7   0       13.84       13.44      3.74 o
  19   7   0      135.82      128.45      9.20 o
  21   7   0      298.83      317.91     12.82 o
  23   7   0      109.32      109.49      8.25 o
  25   7   0      717.03      819.02     31.87 o
  27   7   0     1319.11     1552.92     60.34 o
  29   7   0     1202.53     1346.35     57.03 o
  31   7   0        0.09        0.13      6.41 o
  33   7   0        0.25       11.48      6.61 o
   0   8   0       10.05       15.65      5.23 o
   2   8   0        0.36        3.89      5.76 o
   4   8   0      374.60      361.95     11.03 o
   6   8   0      150.18      144.72      5.87 o
   8   8   0      170.81      146.67      6.74 o
  10   8   0      494.08      517.50     14.78 o
  12   8   0       15.89        6.76      5.67 o
  14   8   0      150.13      146.95      9.84 o
  16   8   0       36.33       30.49      5.38 o
  18   8   0       32.47       25.70      4.82 o
  20   8   0      151.41      159.89      8.80 o
  22   8   0        0.59       -5.77      5.77 o
  24   8   0      294.66      344.94     15.95 o
  26   8   0        0.80        0.40      6.22 o
  28   8   0      728.98      752.06     38.81 o
  30   8   0       63.81       48.12     14.32 o
   1   9   0      101.64      103.03      6.82 o
   3   9   0        7.17        2.56      7.54 o
   5   9   0      494.46      508.56     17.27 o
   7   9   0       17.95        8.48      4.45 o
   9   9   0     1030.11     1098.44     36.15 o
  11   9   0        2.59        8.75      5.63 o
  13   9   0       30.26       31.92      5.25 o
  15   9   0      337.04      321.23     13.31 o
  17   9   0      180.25      176.12     10.16 o
  19   9   0      136.48      163.43      8.90 o
  21   9   0      158.78      190.89     12.18 o
  23   9   0        6.01        6.46     10.79 o
  25   9   0       26.63       44.34      8.03 o
  27   9   0        0.01        3.89      7.13 o
  29   9   0      122.34       95.86     11.36 o
   0  10   0       78.97       71.12     10.77 o
   2  10   0        2.66        8.48      6.49 o
   4  10   0        9.48       33.10      8.01 o
   6  10   0     2407.46     2488.25     86.80 o
   8  10   0      213.62      203.93     10.27 o
  10  10   0       80.27       83.99      6.38 o
  12  10   0      646.18      685.51     23.68 o
  14  10   0       20.53       28.23      6.16 o
  16  10   0       17.69       19.54      5.23 o
  18  10   0     1309.06     1446.90     48.54 o
  20  10   0        5.05       10.78      7.39 o
  22  10   0      178.27      207.91     37.80 o
  24  10   0       14.51       -8.34     11.99 o
  26  10   0       13.65       18.13     12.04 o
   1  11   0       42.91       35.97      8.91 o
   3  11   0      394.98      420.65     20.94 o
   5  11   0      165.56      140.56      9.90 o
   7  11   0      202.68      181.70     11.26 o
   9  11   0      447.89      468.07     23.59 o
  11  11   0       11.91        9.45      5.92 o
  13  11   0        0.28       -1.06      7.90 o
  15  11   0       39.81       25.00      7.89 o
  17  11   0        1.10       12.77      9.03 o
  19  11   0      379.03      357.99     17.99 o
  21  11   0        3.50        4.86      9.31 o
   0  12   0     6725.57     7371.20    340.62 o
   2  12   0        1.91       13.19      7.83 o
   4  12   0       74.54      108.52     11.12 o
   6  12   0        7.04        5.49      5.22 o
   8  12   0        4.95       16.67      7.58 o
  10  12   0       46.84       46.68      8.09 o
  12  12   0       17.80       18.13      9.38 o
  14  12   0       53.08       37.95      8.29 o
  16  12   0       35.26       22.29      8.22 o
  18  12   0      137.39      127.92     11.29 o
   1  13   0     1118.82     1058.06     80.76 o
   3  13   0      438.99      476.15     40.51 o
   5  13   0       18.78        9.66      6.85 o
   7  13   0      128.99      129.24     10.28 o
   9  13   0        4.39       13.61      7.28 o
   1   1   1     3277.61     3209.48     58.00 o
   2   1   1       97.92      101.00      2.67 o
   3   1   1      459.05      460.08      4.89 o
   4   1   1    52678.35    49295.66    840.93 o
   5   1   1    26863.16    26678.57    483.93 o
   6   1   1       72.86       80.10      1.55 o
   7   1   1      719.18      729.88     16.34 o
   8   1   1      769.59      791.12     24.18 o
   9   1   1     3454.62     3571.93     44.81 o
  10   1   1      554.78      517.50      7.21 o
  11   1   1     4681.31     4992.06     66.56 o
  12   1   1       43.57       54.21      5.62 o
  13   1   1      252.40      269.47      5.51 o
  14   1   1     3048.03     3313.86     48.30 o
  15   1   1       25.69       29.45      4.62 o
  16   1   1       43.83       61.28     12.82 o
  17   1   1      621.48      652.24     11.29 o
  18   1   1     1647.29     1581.11     25.11 o
  19   1   1        4.74       14.59      8.64 o
  20   1   1     4045.03     3869.10     55.68 o
  21   1   1      622.15      634.53     12.19 o
  22   1   1      417.34      398.74      8.97 o
  23   1   1     1092.64     1040.52     25.83 o
  24   1   1       10.57       16.96      3.89 o
  25   1   1      651.99      613.62     12.93 o
  26   1   1       52.17       52.41      5.54 o
  27   1   1      814.78      805.03     15.80 o
  28   1   1        1.56        5.21      3.10 o
  29   1   1      146.79      133.95      4.63 o
  30   1   1       17.93       13.32      4.49 o
  31   1   1      189.75      176.24      6.57 o
  32   1   1        2.23        4.16      6.73 o
  33   1   1        8.09        8.67      3.85 o
  34   1   1      440.34      453.60     12.72 o
  35   1   1      443.80      425.08     21.01 o
  36   1   1       27.97       20.93      5.86 o
  37   1   1       40.65       32.13      5.18 o
  38   1   1       78.31       91.76      6.83 o
  39   1   1        0.95       -3.35      4.17 o
   0   2   1    64858.06    59160.23   1060.92 o
   1   2   1       89.21       97.72      2.52 o
   2   2   1     1335.52     1363.55     16.22 o
   3   2   1    37183.89    36634.88    618.20 o
   4   2   1     1835.52     1868.79     18.44 o
   5   2   1    20957.05    21310.16    370.22 o
   6   2   1      501.11      551.92      9.27 o
   7   2   1       68.70       73.66      1.29 o
   8   2   1      572.53      577.15      7.36 o
   9   2   1        0.31        1.36      0.65 o
  10   2   1     1071.95     1090.55     14.35 o
  11   2   1       31.57       33.01      1.57 o
  12   2   1     1080.92     1205.36     17.93 o
  13   2   1     3107.70     3313.74     41.43 o
  14   2   1     1830.38     1896.75     26.17 o
  15   2   1      200.81      200.13      4.18 o
  16   2   1       83.80      108.71      4.72 o
  17   2   1      163.62      171.69      4.30 o
  18   2   1      288.86      330.81      6.71 o
  19   2   1     1333.61     1240.63     32.24 o
  20   2   1      227.70      222.71      9.88 o
  21   2   1     2461.04     2277.14     34.05 o
  22   2   1       92.23       92.97      8.63 o
  23   2   1      523.52      489.80     11.39 o
  24   2   1        7.35        7.19      2.57 o
  25   2   1       36.18       28.77      9.26 o
  26   2   1       68.45       74.71      8.38 o
  27   2   1       55.01       47.98      4.66 o
  28   2   1      140.95      146.41      5.36 o
  29   2   1      422.41      413.93     10.81 o
  30   2   1      440.61      454.28     12.57 o
  31   2   1       32.28       31.60      4.41 o
  32   2   1        1.99        8.72      5.80 o
  33   2   1       14.11       18.74      4.53 o
  34   2   1       28.67       28.85      5.01 o
  35   2   1      454.63      459.70     16.48 o
  36   2   1       21.40       20.33      4.56 o
  37   2   1        0.00        4.87      9.33 o
  38   2   1       16.34       16.21      6.59 o
   1   3   1     8448.02     8456.20     85.99 o
   2   3   1     8119.70     8107.96    105.43 o
   3   3   1      717.62      749.21      8.53 o
   4   3   1     3737.90     3856.47     39.21 o
   5   3   1        1.51        4.46      2.36 o
   6   3   1       40.22       51.04      1.65 o
   7   3   1     1841.51     1904.57     20.76 o
   8   3   1       36.72       40.94      1.56 o
   9   3   1      275.26      301.08      4.81 o
  10   3   1     2560.86     2905.66     34.73 o
  11   3   1      497.33      529.10     12.53 o
  12   3   1      101.65       80.02      6.66 o
  13   3   1       31.89       30.68      4.29 o
  14   3   1     1340.30     1492.30     23.61 o
  15   3   1      244.07      256.24      7.48 o
  16   3   1     1563.52     1598.83     21.53 o
  17   3   1      822.96      762.01     10.63 o
  18   3   1      199.45      169.84      4.13 o
  19   3   1      201.44      195.92      4.20 o
  20   3   1      214.96      219.32      8.99 o
  21   3   1       22.61       13.27      2.57 o
  22   3   1     1277.01     1250.93     20.45 o
  23   3   1      433.02      407.25      8.44 o
  24   3   1      335.62      316.30      7.40 o
  25   3   1      221.64      220.31      7.05 o
  27   3   1       63.21       50.64      3.90 o
  28   3   1        2.23        5.51      9.80 o
  29   3   1       19.32       27.21      4.96 o
  30   3   1       16.37       17.27      3.06 o
  31   3   1        5.72        6.18      4.46 o
  32   3   1      115.62      125.97      6.25 o
  33   3   1       94.67       96.78      6.20 o
  34   3   1       31.02       18.45      5.74 o
  35   3   1        3.18       -3.79      3.79 o
  36   3   1       14.29       20.44      6.27 o
  37   3   1        0.50        1.78      5.59 o
  38   3   1      100.45      115.25      9.83 o
   0   4   1       10.93       27.13      4.10 o
   1   4   1       26.18       30.00      4.60 o
   2   4   1     1021.83     1022.60     14.94 o
   3   4   1      178.76      203.54      4.63 o
   4   4   1     5639.28     6101.86     70.98 o
   5   4   1     3088.49     3311.29     44.71 o
   6   4   1     2572.80     2671.94     31.34 o
   7   4   1      394.19      408.10      5.61 o
   8   4   1     1848.48     1918.86     23.28 o
   9   4   1     3309.91     3695.59     42.96 o
  10   4   1     2090.17     2328.31     29.80 o
  11   4   1     1327.73     1379.81     19.38 o
  12   4   1       15.62       15.37      1.48 o
  13   4   1     1156.66     1200.53     22.84 o
  14   4   1       13.14       21.52      5.64 o
  15   4   1       86.03       98.05      3.14 o
  16   4   1        0.54       -0.30      2.42 o
  17   4   1      138.73      143.70      4.59 o
  18   4   1      682.68      670.82     16.53 o
  19   4   1      294.04      303.78      6.72 o
  20   4   1       88.33       91.75      3.76 o
  21   4   1      163.27      136.69      5.42 o
  22   4   1      972.53      955.75     16.48 o
  23   4   1       61.82       64.06      3.83 o
  24   4   1        0.95        1.59      3.05 o
  25   4   1        0.50        5.84      5.24 o
  26   4   1      170.52      162.62     14.21 o
  27   4   1        1.71        6.45      4.00 o
  28   4   1      463.95      477.78     15.35 o
  29   4   1      406.06      455.74     15.20 o
  30   4   1       65.63       67.69      4.38 o
  31   4   1      227.24      227.05      9.55 o
  32   4   1        0.22        2.28      7.52 o
  33   4   1        0.29        2.39      4.15 o
  34   4   1       71.91       66.62      5.53 o
  35   4   1      102.71       97.96      6.24 o
  36   4   1       29.22       33.98      6.01 o
  37   4   1        4.83       -5.35      5.35 o
   1   5   1      183.70      198.19      5.42 o
   2   5   1       24.78       24.64      2.07 o
   3   5   1       66.47       58.82      2.95 o
   4   5   1     1526.89     1622.57     19.48 o
   5   5   1     1680.55     1829.90     23.12 o
   6   5   1     2488.71     2703.27     31.91 o
   7   5   1      307.15      338.08      5.43 o
   8   5   1      349.78      354.06     12.17 o
   9   5   1      168.02      167.08      6.88 o
  10   5   1      780.57      876.07     14.19 o
  11   5   1        3.85        1.06      1.76 o
  12   5   1      279.30      320.39      8.09 o
  13   5   1       21.69       28.23      2.36 o
  14   5   1      176.88      189.41     13.82 o
  15   5   1       16.09       15.93      2.87 o
  16   5   1       53.81       47.61      3.11 o
  17   5   1      662.97      633.48     12.18 o
  18   5   1      601.68      591.29     13.04 o
  19   5   1      181.99      163.99      5.52 o
  20   5   1      741.58      757.72     16.62 o
  21   5   1       61.91       61.34      3.75 o
  22   5   1       42.51       43.58      3.82 o
  23   5   1       58.46       62.63      4.58 o
  24   5   1       74.28       69.72      4.43 o
  25   5   1       42.70       46.32      4.49 o
  26   5   1       47.49       52.53      3.72 o
  27   5   1      118.54      130.24      5.20 o
  28   5   1        3.19        0.44      4.78 o
  29   5   1      113.29      113.92     12.25 o
  30   5   1      274.19      329.00     10.56 o
  31   5   1        1.50        2.61      3.42 o
  32   5   1        7.23        1.59      4.92 o
  33   5   1       27.21       34.89     12.31 o
  34   5   1       15.22       17.79     11.55 o
  35   5   1       34.50       33.65      6.83 o
  36   5   1       13.03        3.47      5.03 o
   0   6   1     1129.61     1264.20     25.57 o
   1   6   1       24.89       25.44      2.73 o
   2   6   1       13.85       14.22      2.35 o
   3   6   1       25.97       32.71      2.57 o
   4   6   1       15.54       17.16      1.80 o
   5   6   1       35.84       44.90      3.77 o
   6   6   1      218.28      216.38      4.34 o
   7   6   1       72.78       84.71      2.40 o
   8   6   1        0.94        1.57      1.22 o
   9   6   1     3160.08     3540.02     42.42 o
  10   6   1     1061.91     1045.32     13.98 o
  11   6   1      292.53      306.25     11.23 o
  12   6   1      654.92      640.08     12.91 o
  13   6   1      307.81      275.92      6.09 o
  14   6   1     2256.83     2337.98     36.26 o
  15   6   1       66.13       58.16      3.57 o
  16   6   1      233.56      247.48      6.71 o
  17   6   1      474.71      450.67     13.28 o
  18   6   1        0.07       -0.09      2.70 o
  19   6   1        1.33        1.29      9.06 o
  20   6   1      146.41      149.46      7.30 o
  21   6   1      207.68      212.35      6.78 o
  22   6   1        2.29        2.35      3.74 o
  23   6   1      159.98      181.80     11.21 o
  24   6   1      367.05      391.09     10.86 o
  25   6   1      760.78      800.98     23.95 o
  26   6   1       85.19       98.07     12.54 o
  27   6   1       14.40       22.01      4.13 o
  28   6   1       35.73       30.41      3.93 o
  29   6   1        7.70        9.85      4.01 o
  30   6   1        0.89        2.77      3.81 o
  31   6   1      268.70      269.99     11.68 o
  32   6   1      103.31      115.05      6.85 o
  33   6   1        5.50        8.13      4.28 o
  34   6   1        0.09        0.60      4.28 o
  35   6   1       12.89       13.09      7.44 o
   1   7   1        0.46        1.79      2.46 o
   2   7   1        1.75        2.56      3.77 o
   3   7   1      102.50      119.02      4.64 o
   4   7   1       51.95       52.75      2.32 o
   5   7   1        1.24        1.01      2.27 o
   6   7   1      270.76      267.62      5.19 o
   7   7   1       11.34       18.50      1.63 o
   8   7   1      349.58      341.05      5.90 o
   9   7   1      750.11      826.96     12.71 o
  10   7   1        0.07        1.90      1.44 o
  11   7   1      225.61      256.98      5.65 o
  12   7   1      438.88      424.38     25.80 o
  13   7   1       17.51       19.79      5.38 o
  14   7   1      437.62      452.56     11.64 o
  15   7   1      199.71      190.90     11.34 o
  16   7   1        0.44        7.14      3.35 o
  17   7   1        2.36        2.31      4.10 o
  18   7   1       55.00       69.58      7.47 o
  19   7   1       90.85       91.92      5.22 o
  20   7   1       42.89       44.32      4.77 o
  21   7   1       98.15       90.12      5.87 o
  22   7   1        0.11        1.28      3.97 o
  23   7   1      231.63      240.28      7.36 o
  24   7   1      427.03      490.93     12.58 o
  25   7   1       59.10       74.00     12.57 o
  26   7   1       20.51       21.98      8.00 o
  27   7   1       11.93       14.94      4.62 o
  28   7   1        6.97       -4.34      4.34 o
  29   7   1       34.64       33.19      9.74 o
  30   7   1       33.74       17.34      5.73 o
  31   7   1        6.98       14.88      6.34 o
  32   7   1       10.63       17.30      5.60 o
  33   7   1       30.59       20.69      4.84 o
   0   8   1      111.48      102.09      5.63 o
   1   8   1        0.61       -2.12      2.12 o
   2   8   1       12.30        8.44      3.71 o
   3   8   1      265.59      256.82      6.14 o
   4   8   1        6.74        9.35      2.45 o
   5   8   1      115.60      124.18      3.74 o
   6   8   1      219.58      189.48      7.00 o
   7   8   1      134.60      122.84      3.89 o
   8   8   1      176.56      180.51      7.72 o
   9   8   1      533.58      531.35     10.41 o
  10   8   1       18.00        9.25      2.20 o
  11   8   1      961.18      964.79     21.40 o
  12   8   1       16.91       30.65      9.77 o
  13   8   1       16.19       20.18     15.40 o
  14   8   1       40.89       25.73      3.69 o
  15   8   1        0.04        1.47      3.35 o
  16   8   1       62.44       61.21      4.13 o
  17   8   1       15.88       12.20      3.52 o
  18   8   1       64.41       52.68      4.43 o
  19   8   1        0.96        7.83      4.42 o
  20   8   1       74.23       92.01      5.45 o
  21   8   1       42.23       48.67      4.19 o
  22   8   1      138.42      150.14     16.71 o
  23   8   1      316.73      341.18     11.50 o
  24   8   1      304.42      336.15     11.02 o
  25   8   1      128.47      135.07     16.28 o
  26   8   1        6.83        5.05      4.92 o
  27   8   1       40.73       55.79     11.65 o
  28   8   1      233.51      204.16     36.13 o
  29   8   1       39.48       30.01      6.93 o
  30   8   1       53.52       51.64      8.75 o
  31   8   1        5.33        8.86     10.73 o
   1   9   1       31.24       27.75      9.86 o
   2   9   1        4.75       10.34      7.88 o
   3   9   1       46.79       55.05      9.47 o
   4   9   1       18.80       19.77      3.54 o
   5   9   1      293.95      268.96     13.07 o
   6   9   1       10.15        6.23      3.90 o
   7   9   1        0.98       -3.42      3.42 o
   8   9   1      157.13      139.97      5.12 o
   9   9   1       99.85      107.36      5.06 o
  10   9   1      632.93      630.79     15.04 o
  11   9   1      553.86      552.86     20.45 o
  12   9   1      162.14      151.13     11.12 o
  13   9   1        2.13        3.44      4.57 o
  14   9   1       10.28       10.58      6.55 o
  15   9   1      240.82      229.63      7.80 o
  16   9   1      588.93      553.69     29.71 o
  17   9   1      110.83      115.88      6.35 o
  18   9   1        3.43       -6.66      6.66 o
  19   9   1       13.77       29.23      5.77 o
  20   9   1       23.04       31.19     10.83 o
  21   9   1       13.74        9.71      5.24 o
  22   9   1      386.77      435.78     13.50 o
  23   9   1        3.09        4.86     11.46 o
  24   9   1       93.35      104.74      6.25 o
  25   9   1       97.58       92.15      8.50 o
  26   9   1        2.63        4.19      5.90 o
  27   9   1        1.24        6.34      4.55 o
  28   9   1       34.72       26.31      6.27 o
  29   9   1      106.67       94.59      8.68 o
   0  10   1      850.49      823.68     27.96 o
   1  10   1       97.36       97.96      5.13 o
   2  10   1      115.66      110.48      5.16 o
   3  10   1      382.99      415.31     20.00 o
   4  10   1       87.52       73.87     11.41 o
   5  10   1     1258.34     1279.01     27.28 o
   6  10   1       22.02       20.06      4.33 o
   7  10   1        5.86        4.64      4.00 o
   8  10   1       53.60       58.82      9.06 o
   9  10   1        0.10        3.28      3.87 o
  10  10   1      262.97      230.59      7.21 o
  11  10   1       17.78       14.16      8.36 o
  12  10   1       22.41       34.41      5.86 o
  13  10   1       11.05       12.63      5.57 o
  14  10   1       18.15       17.13      4.39 o
  15  10   1        6.68       19.65      8.75 o
  16  10   1        0.65        0.58      4.61 o
  17  10   1       26.09       32.17      5.51 o
  18  10   1       31.26       31.02      5.28 o
  19  10   1       15.32       15.60      4.64 o
  20  10   1        0.06       -0.38      5.86 o
  21  10   1       15.97       10.62      4.90 o
  22  10   1       60.37       52.37      6.59 o
  23  10   1      183.50      161.79     22.57 o
  24  10   1        0.60        6.33      8.07 o
  25  10   1        2.69       -5.90      5.90 o
  26  10   1        0.29       -5.15      6.29 o
   1  11   1       90.03       78.64      6.95 o
   2  11   1        4.60        4.06      5.49 o
   3  11   1       37.16       44.25     13.60 o
   4  11   1      182.36      166.57      8.03 o
   5  11   1      273.06      264.87     13.40 o
   6  11   1      108.75      101.43      7.87 o
   7  11   1       29.03       34.80     13.61 o
   8  11   1      284.22      297.07     10.16 o
   9  11   1        2.45        9.72      4.36 o
  10  11   1        8.60        9.47      4.32 o
  11  11   1      243.02      238.50     22.17 o
  12  11   1      147.87      152.17      7.48 o
  13  11   1        0.11       -3.80     12.18 o
  14  11   1      391.20      400.30     21.47 o
  15  11   1      154.52      160.97      7.67 o
  16  11   1       12.85        8.99      5.64 o
  17  11   1       48.39       52.75      7.29 o
  18  11   1      157.46      143.68      7.63 o
  19  11   1       39.22       36.08      5.92 o
  20  11   1      375.85      359.74     14.58 o
  21  11   1      101.39       92.53      6.90 o
  22  11   1       50.03       46.33      6.07 o
   0  12   1      583.35      552.92     33.82 o
   1  12   1       39.76       44.21      9.65 o
   2  12   1       16.69        9.05      6.25 o
   3  12   1       42.68       40.28      5.87 o
   4  12   1       10.93       13.15      6.43 o
   5  12   1      487.68      488.03     15.17 o
   6  12   1      168.80      163.60      8.06 o
   7  12   1      311.05      302.60     12.11 o
   8  12   1      284.34      299.38     12.21 o
   9  12   1        2.64       11.93      4.93 o
  10  12   1       10.70       -3.02      7.14 o
  11  12   1       41.05       24.10     11.31 o
  12  12   1        6.57        8.38     14.00 o
  13  12   1       27.72       40.39      7.50 o
  14  12   1       92.40       89.61      6.82 o
  15  12   1      256.16      255.02     28.74 o
  16  12   1       26.64       33.33      6.67 o
  17  12   1       51.03       36.84      5.86 o
  18  12   1      176.15      153.56      8.71 o
   1  13   1       55.75       62.96     13.96 o
   2  13   1      269.21      268.27     38.06 o
   3  13   1       31.65       30.25      7.23 o
   4  13   1      906.78      875.96     34.99 o
   5  13   1       43.57       43.42      7.38 o
   6  13   1       21.34       26.86      5.67 o
   7  13   1      165.16      151.89     11.11 o
   8  13   1       12.80       31.97      5.20 o
   9  13   1       30.84       25.76     13.15 o
  10  13   1       26.75       17.63      4.75 o
   0   0   2    10321.14     9611.11    334.36 o
   1   0   2     2838.75     2756.68     47.50 o
   2   0   2     2544.45     2274.32     36.51 o
   3   0   2    12714.30    12020.23    358.66 o
   4   0   2      812.57      805.79     11.86 o
   5   0   2        0.00        0.54      0.79 o
   6   0   2     6801.51     6717.09    112.19 o
   7   0   2     2753.92     2673.26     45.58 o
   8   0   2     4803.25     4817.21     85.35 o
   9   0   2     7680.69     7734.11    142.82 o
  10   0   2      842.93      972.33     22.43 o
  11   0   2     1022.27     1058.82     21.89 o
  12   0   2      109.63      117.90      4.54 o
  13   0   2     2442.92     2670.87     64.74 o
  14   0   2      849.02      941.47     20.64 o
  15   0   2     1181.09     1344.64     24.67 o
  16   0   2      860.59      887.45     19.35 o
  17   0   2      228.07      260.01      8.24 o
  18   0   2      900.44     1002.96     22.04 o
  19   0   2      135.32      125.84      5.21 o
  20   0   2       27.78       32.70      4.12 o
  21   0   2      220.73      213.31      8.13 o
  22   0   2     1324.44     1268.33     28.92 o
  23   0   2     6287.03     6171.51    131.24 o
  24   0   2      731.21      711.89     21.67 o
  25   0   2      671.27      680.06     20.58 o
  26   0   2      351.20      353.17     12.21 o
  27   0   2      829.03      758.44     23.64 o
  28   0   2       13.87       16.11      4.84 o
  29   0   2        0.26        4.02      4.43 o
  30   0   2      873.47      893.00     32.58 o
  31   0   2       10.70        3.75      6.30 o
  32   0   2       44.71       72.90      7.93 o
  33   0   2        3.72       16.39      6.30 o
  34   0   2        1.72        9.45      4.71 o
  35   0   2      738.96      802.51     26.30 o
  36   0   2       74.26       64.26      7.25 o
  37   0   2        3.30       11.55      7.41 o
  38   0   2      119.48      105.17     14.51 o
  39   0   2      140.25      162.54     19.53 o
   1   1   2    12437.71    12090.02    196.44 o
   2   1   2     3832.30     3787.33     52.87 o
   3   1   2     1349.14     1308.80     11.69 o
   4   1   2      562.50      604.71      6.56 o
   5   1   2     6552.10     6766.90     87.80 o
   6   1   2     6493.40     6785.65     69.35 o
   7   1   2     3586.24     3780.56     87.23 o
   8   1   2        8.28        8.26      1.14 o
   9   1   2      124.60      162.38      2.69 o
  10   1   2       74.83       96.48      2.14 o
  11   1   2        8.39       12.31      3.65 o
  12   1   2      123.00      125.97      3.32 o
  13   1   2     4847.59     5193.88     61.48 o
  14   1   2      208.53      216.80      5.43 o
  15   1   2      438.79      458.37      8.76 o
  16   1   2       18.56       12.84      1.80 o
  17   1   2        7.15        9.18      2.89 o
  18   1   2     1243.82     1227.03     22.98 o
  19   1   2     1194.97     1231.97     20.48 o
  20   1   2      409.50      394.75      7.94 o
  21   1   2       13.67       16.73      2.97 o
  22   1   2      110.66       99.34      3.65 o
  23   1   2      394.36      347.82     10.60 o
  24   1   2      815.31      706.99     12.65 o
  25   1   2       18.56       24.34      5.03 o
  26   1   2      124.65      107.87      5.79 o
  27   1   2        5.79       -0.86      3.53 o
  28   1   2       23.76       17.01      7.47 o
  29   1   2       14.51        9.47      3.19 o
  30   1   2       53.22       65.24     10.91 o
  31   1   2        0.07        3.74      6.18 o
  32   1   2      831.39      855.95     22.80 o
  33   1   2        1.09        8.26      4.46 o
  34   1   2       97.99       99.79      5.97 o
  35   1   2      274.59      271.20      9.72 o
  36   1   2       19.02       18.11      5.60 o
  37   1   2        0.16        4.21      8.07 o
  38   1   2       19.76       26.97     11.69 o
  39   1   2       17.88       10.21      5.66 o
   0   2   2    25211.61    24471.41    450.05 o
   1   2   2     6443.50     6567.80     74.14 o
   2   2   2      462.79      453.86      5.41 o
   3   2   2    42556.94    41200.54    650.31 o
   4   2   2    16436.46    16507.13    252.51 o
   5   2   2      752.61      789.78      7.98 o
   6   2   2        0.16        0.62      1.75 o
   7   2   2     1648.75     1824.07     20.71 o
   8   2   2      438.02      413.11      5.90 o
   9   2   2     1168.34     1274.75     15.51 o
  10   2   2     5311.80     5760.32     66.60 o
  11   2   2        4.82        7.57      1.05 o
  12   2   2      534.30      585.32      8.14 o
  13   2   2     1959.28     2057.85     26.67 o
  14   2   2      432.95      455.55      9.39 o
  15   2   2       12.69        9.13      1.62 o
  16   2   2       37.73       33.18      2.95 o
  17   2   2      110.16      131.31      3.75 o
  18   2   2        7.35        9.02      2.04 o
  19   2   2      495.50      427.82      7.97 o
  20   2   2      185.37      177.71      5.26 o
  21   2   2      238.20      221.96      5.49 o
  22   2   2      170.11      211.26      8.48 o
  23   2   2      203.71      180.40      5.29 o
  24   2   2      469.01      472.03     12.12 o
  25   2   2      339.72      318.83     12.03 o
  26   2   2      487.69      467.28     11.28 o
  27   2   2       46.09       39.49      3.56 o
  28   2   2      563.05      597.39     28.85 o
  29   2   2      585.93      608.05     14.95 o
  30   2   2      106.32      109.23      5.34 o
  31   2   2       71.87       80.66      5.13 o
  32   2   2        0.08        2.99      3.84 o
  33   2   2        0.00        3.54      4.15 o
  34   2   2       38.91       42.61      6.53 o
  35   2   2       12.38       19.51     10.73 o
  36   2   2       75.69       74.09     11.43 o
  37   2   2       23.60       20.97      7.54 o
  38   2   2       10.65       15.57      7.74 o
   1   3   2     4025.23     4206.92     97.88 o
   2   3   2     2606.17     2721.54     47.31 o
   3   3   2     1734.19     1741.81     21.19 o
   4   3   2     3341.32     3603.33     45.20 o
   5   3   2     1322.70     1413.15     22.62 o
   6   3   2       42.14       51.21      1.27 o
   7   3   2      280.92      291.18      5.93 o
   8   3   2     7067.96     7652.37     82.17 o
   9   3   2    12075.79    13024.10    175.51 o
  10   3   2     2310.08     2564.54     30.94 o
  11   3   2      235.43      273.52     11.22 o
  12   3   2      490.98      530.82      7.99 o
  13   3   2      221.88      212.98      3.94 o
  14   3   2       14.08       30.38      3.47 o
  15   3   2      504.58      514.49      7.79 o
  16   3   2      119.26      107.60      2.89 o
  17   3   2       13.53        7.87      1.31 o
  18   3   2     3669.88     3584.38     45.88 o
  19   3   2       12.51        6.93      1.56 o
  20   3   2     1532.51     1454.99     20.78 o
  21   3   2     1976.97     1988.85     27.08 o
  22   3   2      131.30      128.35      4.74 o
  23   3   2      903.99      860.40     15.15 o
  24   3   2      621.40      617.15     13.85 o
  25   3   2      109.96      108.56      4.52 o
  26   3   2       96.43      107.55      5.19 o
  27   3   2      100.87      104.73      4.79 o
  28   3   2      216.34      228.98     10.11 o
  29   3   2       28.87       32.31      4.28 o
  30   3   2       10.35       19.27      5.71 o
  31   3   2        0.20        8.50      4.77 o
  32   3   2      457.10      507.53     40.65 o
  33   3   2      238.12      256.45     23.62 o
  34   3   2        2.80        1.82      4.44 o
  35   3   2      257.80      279.25      9.87 o
  36   3   2        5.81       17.45      7.36 o
  37   3   2       74.30       67.01      9.89 o
  38   3   2      157.95      146.08      9.30 o
   0   4   2      850.58      843.10     16.85 o
   1   4   2       25.84       30.41      1.94 o
   2   4   2       21.69       15.18      2.46 o
   3   4   2      134.57      165.71      5.52 o
   4   4   2        0.35       -1.49      1.49 o
   5   4   2      845.31      926.12     14.49 o
   6   4   2     5404.75     5857.52    103.77 o
   7   4   2     1008.12     1127.09     15.14 o
   8   4   2     1965.71     2074.57     25.87 o
   9   4   2      106.96       99.46      2.77 o
  10   4   2     1603.28     1517.70     20.07 o
  11   4   2      582.62      577.79     14.48 o
  12   4   2      721.15      737.41     12.41 o
  13   4   2      324.01      370.84      7.17 o
  14   4   2      807.97      834.39     13.17 o
  15   4   2      229.61      230.09      4.90 o
  16   4   2     1569.91     1622.69     24.72 o
  17   4   2        0.00       -1.64      2.16 o
  18   4   2     1658.40     1581.84     25.11 o
  19   4   2     2403.37     2117.65     31.50 o
  20   4   2     2335.35     2315.57     47.97 o
  21   4   2       31.31       31.25      3.06 o
  22   4   2      144.11      131.02      4.95 o
  23   4   2       57.61       64.50      6.06 o
  24   4   2      173.55      174.68      5.62 o
  25   4   2      257.46      258.71      7.92 o
  26   4   2      140.78      150.00      9.25 o
  27   4   2        6.88        5.39      5.83 o
  28   4   2       11.73        4.64      3.45 o
  29   4   2        5.17       -2.44      3.26 o
  30   4   2        6.40        2.14     10.49 o
  31   4   2      324.58      346.09     14.15 o
  32   4   2        7.50        7.62      4.28 o
  33   4   2       21.19       27.22      4.05 o
  34   4   2       18.11       16.36      9.94 o
  35   4   2        7.01       13.21      9.14 o
  36   4   2       29.09       16.41      4.65 o
  37   4   2        6.34        9.35      6.15 o
   1   5   2      338.02      374.60      8.82 o
   2   5   2     1214.24     1388.81     19.56 o
   3   5   2     2249.48     2463.85     41.44 o
   4   5   2      854.89      879.41     11.91 o
   5   5   2      502.99      498.15      7.82 o
   6   5   2     1551.85     1607.83     19.74 o
   7   5   2     1183.03     1202.31     15.36 o
   8   5   2      575.27      603.62     21.64 o
   9   5   2      936.53     1037.42     13.62 o
  10   5   2      730.45      794.33     30.59 o
  11   5   2      174.38      208.45      5.79 o
  12   5   2      318.46      313.39      5.72 o
  13   5   2      387.21      407.83      6.98 o
  14   5   2      273.43      254.02      5.26 o
  15   5   2     2256.97     2282.74     30.60 o
  16   5   2        5.54       -1.43      2.05 o
  17   5   2       45.41       29.45      2.96 o
  18   5   2     1143.46     1101.56     19.58 o
  19   5   2        1.26       -3.25     10.38 o
  20   5   2      263.28      226.43      7.38 o
  21   5   2       65.54       57.47      9.94 o
  22   5   2      131.80      122.18      8.50 o
  23   5   2      134.44      149.62      7.39 o
  24   5   2       32.93       33.92      7.56 o
  25   5   2        1.69        0.45      3.33 o
  26   5   2      161.61      148.30      6.23 o
  27   5   2      291.72      303.18     13.61 o
  28   5   2      275.97      268.08     13.70 o
  29   5   2      120.01      128.53     13.02 o
  30   5   2      156.46      187.70      8.20 o
  31   5   2       28.50       37.05      6.94 o
  32   5   2      102.52      109.93      6.35 o
  33   5   2       14.52       20.05      4.22 o
  34   5   2       67.14       70.32      6.91 o
  35   5   2      228.48      230.53     12.99 o
  36   5   2       89.85       76.48      7.77 o
   0   6   2       90.86       99.53      6.02 o
   1   6   2      205.00      223.18      5.87 o
   2   6   2      194.94      225.76      7.67 o
   3   6   2       87.11      103.22      6.10 o
   4   6   2      484.35      579.43     10.24 o
   5   6   2        0.04        3.06      1.95 o
   6   6   2      306.63      352.05      6.75 o
   7   6   2      717.72      785.63     16.90 o
   8   6   2     1652.19     1693.58     21.61 o
   9   6   2      119.83      127.14      3.14 o
  10   6   2        5.82        7.91      1.27 o
  11   6   2        1.27        0.08      2.96 o
  12   6   2      155.29      131.96      7.70 o
  13   6   2       26.26       14.58      3.99 o
  14   6   2       32.98       14.01      9.82 o
  15   6   2       85.15       92.02     12.43 o
  16   6   2      432.90      408.03     10.07 o
  17   6   2      106.09      118.26      6.31 o
  18   6   2      270.97      249.64      6.87 o
  19   6   2      265.31      267.14     15.15 o
  20   6   2        9.22        5.59      4.09 o
  21   6   2      206.71      207.84      6.74 o
  22   6   2       67.70       66.55      5.50 o
  23   6   2      106.36       98.17      9.80 o
  24   6   2       66.06       67.18      4.03 o
  25   6   2        4.70        4.29      3.78 o
  26   6   2       49.66       57.33      4.55 o
  27   6   2        6.10        7.07      3.56 o
  28   6   2        2.40        3.15      8.02 o
  29   6   2        0.10        3.50      5.31 o
  30   6   2       64.41       68.84      5.61 o
  31   6   2        0.02       -4.21      4.78 o
  32   6   2        1.01        2.52      7.74 o
  33   6   2        1.04        6.68      5.45 o
  34   6   2       14.22       21.68      6.16 o
  35   6   2        2.42       -5.06      5.06 o
   1   7   2       76.25       80.11      3.45 o
   2   7   2      351.35      385.92      8.36 o
   3   7   2      674.93      722.59     11.44 o
   4   7   2     1172.31     1251.76     18.22 o
   5   7   2      551.51      570.03      9.99 o
   6   7   2      326.70      387.42      6.93 o
   7   7   2        3.86        3.42      2.63 o
   8   7   2      560.76      595.50     10.75 o
   9   7   2      477.54      514.32     10.48 o
  10   7   2     1423.61     1402.40     21.27 o
  11   7   2       66.08       55.17      2.77 o
  12   7   2      334.54      322.72     26.77 o
  13   7   2     1568.23     1560.50     22.84 o
  14   7   2      557.53      585.29     11.31 o
  15   7   2     1323.93     1277.70     21.49 o
  16   7   2       23.48       15.78      3.86 o
  17   7   2       29.37       32.00      3.25 o
  18   7   2      231.03      212.60      7.10 o
  19   7   2       95.19       91.23      8.71 o
  20   7   2       22.19       16.71      3.02 o
  21   7   2       17.43       16.01      4.72 o
  22   7   2      237.64      236.17     10.42 o
  23   7   2      193.34      205.50     18.36 o
  24   7   2        0.55        3.46      4.73 o
  25   7   2        0.48        1.41      5.17 o
  26   7   2       35.93       35.36      5.36 o
  27   7   2      278.08      284.10      9.38 o
  28   7   2       19.48       15.71      4.45 o
  29   7   2        2.73        2.19      6.12 o
  30   7   2        3.35       11.46      6.02 o
  31   7   2        0.90       -1.97      5.75 o
  32   7   2        8.01        7.70      5.00 o
  33   7   2        2.90       -1.79     13.81 o
   0   8   2      782.73      890.23     22.15 o
   1   8   2       37.40       32.07      3.25 o
   2   8   2      733.25      796.39     14.33 o
   3   8   2      188.22      197.24      4.89 o
   4   8   2       34.16       44.08      4.55 o
   5   8   2      860.41      844.72     15.02 o
   6   8   2      305.45      327.10      6.95 o
   7   8   2        4.17        1.58      3.16 o
   8   8   2     1191.28     1273.28     36.75 o
   9   8   2        7.99        5.07      3.30 o
  10   8   2     1220.78     1155.86     39.58 o
  11   8   2       36.68       38.86      2.95 o
  12   8   2      883.94      878.61     19.26 o
  13   8   2       61.06       63.90      5.59 o
  14   8   2      435.72      495.64     11.36 o
  15   8   2     1398.09     1343.83     37.02 o
  16   8   2       38.57       29.27      9.02 o
  17   8   2        4.47       -1.06      3.53 o
  18   8   2      193.47      187.93     18.87 o
  19   8   2       76.60       93.77      8.85 o
  20   8   2       91.38       82.46     13.69 o
  21   8   2       75.83       76.72      9.31 o
  22   8   2        1.33        2.51      4.58 o
  23   8   2       66.70       70.89      5.92 o
  24   8   2       98.56      114.30     21.69 o
  25   8   2       29.37       21.31      6.93 o
  26   8   2      160.42      142.83     12.37 o
  27   8   2      190.17      204.69     10.04 o
  28   8   2       62.54       73.37     17.96 o
  29   8   2       15.25       10.30      6.84 o
  30   8   2        9.99        5.96      5.63 o
  31   8   2        1.37       -0.88      7.93 o
   1   9   2       57.06       57.61      4.06 o
   2   9   2        9.38        7.06      3.39 o
   3   9   2      306.94      331.68      8.63 o
   4   9   2       65.24       64.23      5.00 o
   5   9   2        1.40        4.14      3.88 o
   6   9   2       18.04       22.00      3.40 o
   7   9   2        0.58        2.18      3.90 o
   8   9   2       69.11       51.63      4.00 o
   9   9   2      376.00      352.13     13.74 o
  10   9   2      211.71      204.63      6.76 o
  11   9   2      303.45      312.76      9.28 o
  12   9   2       55.69       63.41      9.22 o
  13   9   2       26.68       20.45      4.44 o
  14   9   2      137.61      126.70      5.70 o
  15   9   2      262.94      256.66      8.41 o
  16   9   2       88.94      104.56      9.36 o
  17   9   2       28.93       23.34      5.34 o
  18   9   2      826.44      864.40     19.28 o
  19   9   2      452.40      473.08     24.20 o
  20   9   2       16.13       17.76      3.99 o
  21   9   2       54.34       46.83      5.94 o
  22   9   2       20.06       14.78      4.56 o
  23   9   2      271.70      241.41     12.40 o
  24   9   2      127.93      146.09      9.42 o
  25   9   2        0.38        8.28      7.97 o
  26   9   2        0.00       -4.84      6.73 o
  27   9   2        0.67        3.35      5.04 o
  28   9   2       47.30       36.62      7.19 o
  29   9   2       12.31       12.37     15.05 o
   0  10   2      228.13      205.59     10.64 o
   1  10   2      133.54      113.94      6.08 o
   2  10   2       65.45       58.97      5.76 o
   3  10   2     1163.06     1231.46     30.51 o
   4  10   2      490.43      489.80     14.10 o
   5  10   2       37.89       31.98      5.34 o
   6  10   2       26.69       23.87      4.00 o
   7  10   2      535.18      537.75     14.26 o
   8  10   2        8.77        8.90      6.72 o
   9  10   2       24.47       25.35     11.31 o
  10  10   2      133.75      136.83      6.22 o
  11  10   2       70.25       64.92      5.45 o
  12  10   2       23.05       24.72      7.48 o
  13  10   2        1.62       -2.42      4.43 o
  14  10   2      115.50      129.01      9.54 o
  15  10   2        3.62        9.33     10.51 o
  16  10   2       35.99       45.22      4.91 o
  17  10   2      388.35      388.47     15.35 o
  18  10   2       43.05       41.11      5.11 o
  19  10   2       61.89       73.62     18.48 o
  20  10   2      560.89      546.49     27.17 o
  21  10   2      617.52      651.37     21.06 o
  22  10   2       13.18        3.48      7.74 o
  23  10   2        1.96        4.00      7.27 o
  24  10   2        0.60        6.42      5.53 o
  25  10   2        0.62       -6.24      6.24 o
  26  10   2       11.11       20.58     14.84 o
   1  11   2      166.49      160.94     14.56 o
   2  11   2       51.73       52.56     13.33 o
   3  11   2        9.52        7.72      5.66 o
   4  11   2      174.18      169.13      8.43 o
   5  11   2      524.29      533.54     14.58 o
   6  11   2       56.53       62.70      8.55 o
   7  11   2      112.89      105.51      9.60 o
   8  11   2        0.20       -0.12      4.58 o
   9  11   2      397.12      428.83     14.18 o
  10  11   2       87.00       85.65      6.20 o
  11  11   2        1.32       11.35     10.70 o
  12  11   2      100.10       94.51      6.35 o
  13  11   2       53.63       46.63      6.72 o
  14  11   2       12.41        7.29      4.77 o
  15  11   2        2.84        4.10      7.79 o
  16  11   2       62.03       66.45      6.65 o
  17  11   2        0.03        8.54      5.30 o
  18  11   2      548.57      534.49     27.22 o
  19  11   2      429.59      380.45     15.62 o
  20  11   2      148.24      133.74      7.83 o
  21  11   2       80.75       73.24      6.58 o
  22  11   2       42.93       28.98      5.81 o
   0  12   2      547.84      523.85     38.77 o
   1  12   2       95.64       98.95      8.60 o
   2  12   2       74.07       88.45     10.21 o
   3  12   2       26.24       18.43      6.27 o
   4  12   2       71.65       65.48      6.36 o
   5  12   2       32.30       40.03      6.45 o
   6  12   2       34.03       39.54      5.77 o
   7  12   2        9.16       10.00      7.62 o
   8  12   2       34.07       29.20      7.73 o
   9  12   2      247.27      242.00      9.29 o
  10  12   2        1.00        8.12      6.75 o
  11  12   2        0.83       -1.87      4.87 o
  12  12   2       18.07       12.41      9.98 o
  13  12   2       22.24       22.73      5.83 o
  14  12   2        6.60        2.24      6.65 o
  15  12   2       93.88      102.92      7.74 o
  16  12   2       31.92       32.28      5.37 o
  17  12   2        1.53       -4.15      7.55 o
   1  13   2       48.96       23.78     14.95 o
   2  13   2      111.03       88.97     19.38 o
   3  13   2        0.88        8.60      8.17 o
   4  13   2       31.51       39.60     14.68 o
   5  13   2       76.94       69.23      8.65 o
   6  13   2        9.49       17.70      5.24 o
   7  13   2       29.57       27.39      5.66 o
   8  13   2        2.86        3.18      5.51 o
   9  13   2       34.56       26.37      6.11 o
  10  13   2       55.47       49.37      7.65 o
   1   1   3       40.12       43.84      0.77 o
   2   1   3       27.79       28.83      0.62 o
   3   1   3     6617.76     6706.79     69.85 o
   4   1   3       28.47       26.77      1.45 o
   5   1   3      637.16      586.31      6.18 o
   6   1   3     1642.04     1676.11     17.42 o
   7   1   3       47.14       51.68      1.04 o
   8   1   3      964.82     1025.16     11.89 o
   9   1   3     2049.44     2148.01     21.96 o
  10   1   3      271.11      273.31      4.47 o
  11   1   3     7108.00     7727.43     89.70 o
  12   1   3       20.58       12.96      1.90 o
  13   1   3     2340.45     2649.44     34.63 o
  14   1   3     2947.79     3315.27     43.43 o
  15   1   3      213.13      251.24      5.44 o
  16   1   3        0.31       -0.28      2.39 o
  17   1   3      213.34      211.22     13.64 o
  18   1   3      642.48      678.93     35.24 o
  19   1   3      150.59      114.03      3.59 o
  20   1   3      458.27      458.09      8.76 o
  21   1   3      130.78      105.41      5.92 o
  22   1   3     1468.23     1563.46     26.60 o
  23   1   3     1229.95     1207.45     21.37 o
  24   1   3      331.55      387.88      8.20 o
  25   1   3       34.32       26.95      2.55 o
  26   1   3       30.85       36.32      3.26 o
  27   1   3     1498.25     1384.66     31.12 o
  28   1   3       67.54       59.98      3.58 o
  29   1   3      783.05      710.65     17.04 o
  30   1   3       36.12       22.03      4.11 o
  31   1   3       50.12       37.68      3.71 o
  32   1   3      117.48       92.55      6.39 o
  33   1   3      669.98      714.87     25.80 o
  34   1   3      113.58      118.78     10.79 o
  35   1   3        4.26        4.02      8.55 o
  36   1   3       31.56       40.38     15.47 o
  37   1   3      476.01      462.29     38.95 o
  38   1   3       45.34       37.52      5.91 o
   0   2   3        5.87       10.25      0.82 o
   1   2   3     1119.35     1179.87     12.11 o
   2   2   3     6815.29     6733.90     73.71 o
   3   2   3     6585.69     6584.88     67.22 o
   4   2   3     3737.41     3809.81     35.42 o
   5   2   3       27.65       30.22      1.26 o
   6   2   3      474.83      469.31      7.02 o
   7   2   3       94.53       98.90      1.85 o
   8   2   3      218.26      209.46      7.06 o
   9   2   3     1334.63     1488.29     18.03 o
  10   2   3        0.13       -0.41      2.15 o
  11   2   3     1400.11     1443.07     26.87 o
  12   2   3     1075.50     1200.69     15.35 o
  13   2   3      756.29      948.67     15.00 o
  14   2   3       84.80      120.35      3.94 o
  15   2   3      264.22      244.23      4.53 o
  16   2   3        6.11        9.88      2.67 o
  17   2   3      389.16      379.61      8.38 o
  18   2   3      278.52      259.33      7.85 o
  19   2   3       21.83       13.46      2.31 o
  20   2   3      898.00      799.56     12.70 o
  21   2   3      375.80      333.71      9.97 o
  22   2   3      891.48      766.55     22.17 o
  23   2   3       63.27       32.81      3.06 o
  24   2   3      133.67      115.60      4.49 o
  25   2   3       78.86       71.38      8.05 o
  26   2   3      719.00      743.92     16.93 o
  27   2   3      414.25      368.11     10.05 o
  28   2   3       83.28       96.73      4.58 o
  29   2   3        0.86        1.71      5.23 o
  30   2   3      192.17      203.25      6.66 o
  31   2   3        0.54       -4.31      4.84 o
  32   2   3      175.48      200.84      8.25 o
  33   2   3       50.64       51.83      9.39 o
  34   2   3       50.59       79.16      6.86 o
  35   2   3        3.69       18.89      6.47 o
  36   2   3       12.44        2.26      4.76 o
  37   2   3       38.02       51.75     17.98 o
  38   2   3       27.65       25.86      5.04 o
   1   3   3     6107.29     6456.52     72.72 o
   2   3   3      660.88      685.55      8.37 o
   3   3   3     2494.37     2598.67     27.93 o
   4   3   3       60.81       62.63      2.38 o
   5   3   3       18.54       21.54      1.11 o
   6   3   3     2716.42     2991.32     35.86 o
   7   3   3     3856.53     4134.71     44.38 o
   8   3   3        2.67        0.80      1.04 o
   9   3   3      398.36      445.84      6.23 o
  10   3   3      129.61      169.52      4.94 o
  11   3   3        0.37        0.07      0.85 o
  12   3   3       24.31       14.72      1.04 o
  13   3   3      881.84      893.10     15.54 o
  14   3   3      508.79      550.41      8.33 o
  15   3   3      801.70      723.87     10.02 o
  16   3   3      430.44      421.38      6.90 o
  17   3   3       88.61       95.12      5.70 o
  18   3   3      859.29      885.09     30.43 o
  19   3   3       27.76       12.27      1.65 o
  20   3   3      749.35      773.63     12.50 o
  21   3   3      427.03      347.04      8.01 o
  22   3   3       96.53       97.68      3.65 o
  23   3   3     1268.18     1179.47     21.21 o
  24   3   3     1715.44     1578.74     32.91 o
  25   3   3        1.09        3.99      3.29 o
  26   3   3       60.63       45.85      3.82 o
  27   3   3        5.18       10.29      3.62 o
  28   3   3       79.42       73.66      4.15 o
  29   3   3        2.67        0.75      4.07 o
  30   3   3      279.23      287.16     19.07 o
  31   3   3        8.68       13.17      4.61 o
  32   3   3       28.99       24.79      4.69 o
  33   3   3      598.94      617.86     17.48 o
  34   3   3       23.45       31.16      5.86 o
  35   3   3       37.73       35.84     11.20 o
  36   3   3      145.91      141.65     13.86 o
  37   3   3       11.52       23.68      5.28 o
   0   4   3     1236.90     1250.22     25.43 o
   1   4   3        0.34        0.93      1.81 o
   2   4   3       15.42       25.02      1.21 o
   3   4   3     2419.75     2658.16     31.26 o
   4   4   3     3079.21     3230.21     56.09 o
   5   4   3        3.37        4.29      1.08 o
   6   4   3       25.21       30.66      1.82 o
   7   4   3     5870.62     6700.44    116.72 o
   8   4   3       29.14       31.26      1.37 o
   9   4   3      462.90      528.17      8.08 o
  10   4   3      305.87      324.61      5.53 o
  11   4   3       91.72       87.27      7.75 o
  12   4   3     1085.88     1243.54     19.63 o
  13   4   3     1069.54     1057.25     31.23 o
  14   4   3      261.81      210.61      4.23 o
  15   4   3       66.07       52.17      7.31 o
  16   4   3     2080.06     1895.70     28.33 o
  17   4   3     3946.50     3877.46     51.52 o
  18   4   3        1.74       -2.23      2.23 o
  19   4   3      214.84      173.72      4.86 o
  20   4   3       49.29       52.69      3.27 o
  21   4   3      198.29      213.11      9.14 o
  22   4   3       23.02       15.12      6.85 o
  23   4   3        9.24        7.66      4.50 o
  24   4   3       12.53        8.93      3.32 o
  25   4   3       84.93       77.39      3.57 o
  26   4   3       10.69        8.17      3.32 o
  27   4   3       13.08        7.80      2.82 o
  28   4   3       17.29       14.78      5.39 o
  29   4   3        6.07        5.30      3.34 o
  30   4   3      121.52      118.18      6.18 o
  31   4   3       76.71       77.58      6.19 o
  32   4   3       18.15       24.79      6.18 o
  33   4   3        7.06       -1.83      8.01 o
  34   4   3        0.01       -1.48      5.54 o
  35   4   3       26.51       36.95      6.04 o
  36   4   3        4.72       -5.24      7.31 o
  37   4   3       30.54       27.29     11.51 o
   1   5   3        6.51        3.67      1.94 o
   2   5   3     4064.57     4607.07     54.91 o
   3   5   3      470.52      501.54      8.26 o
   4   5   3     1345.13     1327.75     19.13 o
   5   5   3      106.72      116.64      4.53 o
   6   5   3        3.30       -1.07      1.33 o
   7   5   3      290.41      323.61      5.75 o
   8   5   3       11.34       14.36      1.54 o
   9   5   3     1324.69     1454.98     19.13 o
  10   5   3       78.85       93.73      2.72 o
  11   5   3      165.61      154.57      5.61 o
  12   5   3      156.03      128.68      4.63 o
  13   5   3        2.08        9.67      1.44 o
  14   5   3     1388.79     1281.12     19.27 o
  15   5   3     4634.82     4506.78     62.12 o
  16   5   3      445.13      456.02      9.29 o
  17   5   3     1016.65     1025.76     18.60 o
  18   5   3       11.34        8.41      2.27 o
  19   5   3     1342.25     1394.54     47.72 o
  20   5   3      487.14      417.52      9.90 o
  21   5   3      662.55      659.20     13.64 o
  22   5   3      408.37      412.35     11.60 o
  23   5   3       13.44       21.50      3.18 o
  24   5   3        2.53        4.59      3.03 o
  25   5   3      120.75      111.03      5.50 o
  26   5   3      114.38      110.76      5.43 o
  27   5   3      172.82      168.97      7.03 o
  28   5   3        5.87        8.30      3.91 o
  29   5   3       14.35       19.53      4.27 o
  30   5   3        5.81        6.87      5.04 o
  31   5   3       27.06       29.44      9.53 o
  32   5   3        7.08       -0.80      7.04 o
  33   5   3        1.40        7.31      5.60 o
  34   5   3       15.05       14.14      5.22 o
  35   5   3        5.39       17.59      4.93 o
  36   5   3        0.01        3.96      8.25 o
   0   6   3      324.97      326.23     10.05 o
   1   6   3     1265.30     1351.80     20.88 o
   2   6   3      992.85     1011.56     22.51 o
   3   6   3     1241.92     1319.67     19.24 o
   4   6   3      331.13      364.24      9.98 o
   5   6   3      484.87      543.58     13.26 o
   6   6   3        5.63       13.70      4.08 o
   7   6   3      261.76      308.82      5.62 o
   8   6   3     1966.46     2168.97     38.97 o
   9   6   3      213.49      232.63      8.69 o
  10   6   3     1562.97     1527.16     20.12 o
  11   6   3     2779.61     2944.06     47.17 o
  12   6   3        3.63        5.82      2.68 o
  13   6   3     1457.32     1524.92     36.61 o
  14   6   3     2158.30     2059.73     30.14 o
  15   6   3     1152.85     1060.78     17.90 o
  16   6   3        0.00       -1.19      2.54 o
  17   6   3      751.71      731.62     13.23 o
  18   6   3        2.36        2.69      2.56 o
  19   6   3      358.78      356.22      8.51 o
  20   6   3      523.39      482.27     13.20 o
  21   6   3      369.23      362.70      9.18 o
  22   6   3       14.93       15.18      4.37 o
  23   6   3      206.98      194.07      5.93 o
  24   6   3        8.83        5.86      3.49 o
  25   6   3       73.95       71.29      4.68 o
  26   6   3       54.65       58.30      4.37 o
  27   6   3        2.40       -2.70      3.93 o
  28   6   3       18.84       20.10      5.76 o
  29   6   3       42.13       40.87      4.64 o
  30   6   3        0.77       10.09      4.63 o
  31   6   3        1.41       -5.85      5.85 o
  32   6   3        1.02        8.00      5.20 o
  33   6   3       31.26       35.00      7.82 o
  34   6   3       30.14       30.79      7.30 o
   1   7   3       69.89       68.29      3.52 o
   2   7   3       11.63       12.42      2.61 o
   3   7   3      122.05      126.43      3.67 o
   4   7   3      580.81      644.46     10.56 o
   5   7   3      106.35      121.84      4.62 o
   6   7   3        8.23        9.74      2.95 o
   7   7   3      582.45      631.64     23.12 o
   8   7   3      164.90      180.91      5.33 o
   9   7   3      546.15      507.27      9.04 o
  10   7   3      159.84      151.19      4.28 o
  11   7   3      495.94      511.49      9.70 o
  12   7   3       53.31       44.03      2.95 o
  13   7   3       50.01       77.74      7.59 o
  14   7   3       44.01       59.27      3.33 o
  15   7   3      197.89      207.85     11.94 o
  16   7   3      604.56      604.85     24.86 o
  17   7   3       48.02       39.49      5.46 o
  18   7   3      236.55      192.45      6.23 o
  19   7   3      165.15      138.08      5.44 o
  20   7   3       59.00       68.50      7.49 o
  21   7   3       81.14       73.02      4.90 o
  22   7   3       79.35       87.24     12.97 o
  23   7   3        4.69        3.30      5.25 o
  24   7   3       10.76        7.54      5.64 o
  25   7   3       84.08       70.38     11.53 o
  26   7   3        1.40        2.02      3.93 o
  27   7   3       33.66       35.30      5.94 o
  28   7   3       22.68       23.21      4.69 o
  29   7   3        0.08       13.44      6.00 o
  30   7   3       38.04       45.75      6.37 o
  31   7   3       29.82       34.85     14.22 o
  32   7   3        9.03       12.40     12.80 o
  33   7   3        0.69       12.83      5.09 o
   0   8   3       48.55       34.87      4.25 o
   1   8   3      237.45      238.05      6.33 o
   2   8   3      263.17      271.48      8.60 o
   3   8   3       29.23       20.29      4.03 o
   4   8   3      192.33      185.73      5.36 o
   5   8   3        6.59        7.60      4.30 o
   6   8   3      159.05      157.42      5.24 o
   7   8   3      706.29      757.08     17.84 o
   8   8   3     1058.15     1023.03     17.53 o
   9   8   3        9.96       16.32      3.73 o
  10   8   3      115.10      108.31      7.30 o
  11   8   3      136.14      144.20      9.08 o
  12   8   3      804.40      831.74     20.69 o
  13   8   3      485.77      499.86     11.60 o
  14   8   3      405.14      417.45      9.55 o
  15   8   3      228.78      221.60     10.34 o
  16   8   3      114.72      120.62      5.65 o
  17   8   3     1147.05     1168.51     28.38 o
  18   8   3       69.88       80.70      4.86 o
  19   8   3      326.64      324.70     15.54 o
  20   8   3      107.16      101.26      6.67 o
  21   8   3        6.28        0.61      9.10 o
  22   8   3        1.01       -1.45      3.84 o
  23   8   3        8.97       11.63      5.80 o
  24   8   3        0.35       15.05      8.71 o
  25   8   3        0.58       -0.77      9.14 o
  26   8   3        0.00        1.87      6.73 o
  27   8   3        1.00       -0.35      6.39 o
  28   8   3        9.37       20.17      9.52 o
  29   8   3        1.22       14.06      6.17 o
  30   8   3        0.48       -2.66      8.22 o
  31   8   3        8.85        8.00      8.69 o
   1   9   3      178.85      174.93      6.98 o
   2   9   3        1.13        3.25      3.33 o
   3   9   3      115.19       97.07      7.24 o
   4   9   3       65.33       56.03     10.03 o
   5   9   3        6.89        9.31      3.78 o
   6   9   3      356.38      347.20      8.10 o
   7   9   3      539.96      520.77     12.68 o
   8   9   3       93.73       79.48      4.36 o
   9   9   3        1.74        2.73      3.51 o
  10   9   3      225.84      213.86      7.39 o
  11   9   3       78.62       87.44      5.92 o
  12   9   3       29.69       41.33      6.59 o
  13   9   3     1061.70     1075.35     35.40 o
  14   9   3        5.43       -0.86      4.09 o
  15   9   3      249.01      199.92     10.71 o
  16   9   3      706.91      734.90     26.10 o
  17   9   3       39.15       32.51      5.18 o
  18   9   3       31.58       33.85      5.01 o
  19   9   3       12.87       11.35      4.27 o
  20   9   3        5.51        2.55      4.45 o
  21   9   3       61.68       64.69      5.99 o
  22   9   3        0.80        3.68      6.01 o
  23   9   3       10.19       10.62      4.14 o
  24   9   3      311.37      318.60     39.23 o
  25   9   3        0.08       -3.76      7.66 o
  26   9   3        9.50        3.84     11.77 o
  27   9   3        0.01        4.94      7.41 o
  28   9   3        2.50        6.47      5.97 o
   0  10   3       97.82       82.72     10.97 o
   1  10   3       64.03       68.88      4.71 o
   2  10   3       11.37       17.92      3.45 o
   3  10   3     1052.82     1129.55     26.19 o
   4  10   3      256.21      241.45      9.02 o
   5  10   3       22.76       23.98      5.14 o
   6  10   3       29.41       30.77      5.93 o
   7  10   3      129.18      118.65      6.08 o
   8  10   3      129.02      114.87      6.42 o
   9  10   3      131.43      117.30      5.76 o
  10  10   3       44.20       52.56      4.38 o
  11  10   3       18.19       14.08      3.92 o
  12  10   3      123.69      138.99      9.76 o
  13  10   3       47.62       52.99     16.76 o
  14  10   3      720.10      733.86     23.43 o
  15  10   3      383.25      351.21     18.79 o
  16  10   3       64.72       74.95      5.69 o
  17  10   3      229.10      217.46     10.59 o
  18  10   3      636.97      611.97     19.83 o
  19  10   3       30.57       20.49      5.50 o
  20  10   3       43.41       41.33      6.05 o
  21  10   3      170.87      137.23      8.04 o
  22  10   3      168.23      152.82     27.26 o
  23  10   3       19.19       34.37      8.77 o
  24  10   3        3.05       -0.06      7.59 o
  25  10   3       61.36       70.76     10.47 o
  26  10   3        9.49       15.37     10.38 o
   1  11   3       61.32       71.57      7.77 o
   2  11   3      144.48      138.63      7.41 o
   3  11   3       60.64       59.19      9.31 o
   4  11   3       42.58       42.12      4.88 o
   5  11   3      117.06      130.04      7.11 o
   6  11   3       51.04       40.95      5.38 o
   7  11   3       78.10       75.67      6.33 o
   8  11   3       18.88        8.92      5.45 o
   9  11   3       12.19       18.65      4.86 o
  10  11   3        1.57        4.98      6.06 o
  11  11   3        1.48       -2.24      5.03 o
  12  11   3       10.91       13.36      5.59 o
  13  11   3      247.15      251.93     12.10 o
  14  11   3        0.47        2.63      5.76 o
  15  11   3      277.72      317.25     12.55 o
  16  11   3      156.77      141.75     11.45 o
  17  11   3      318.56      315.41     12.08 o
  18  11   3       31.22       28.38      5.83 o
  19  11   3      568.96      549.78     25.75 o
  20  11   3      150.71      134.38     10.33 o
  21  11   3       10.98        7.51      7.35 o
  22  11   3       74.61       72.24      9.09 o
   0  12   3      118.74      126.36     21.38 o
   1  12   3      125.17      116.38     13.25 o
   2  12   3       69.01       68.01     10.19 o
   3  12   3       82.77       84.60      7.88 o
   4  12   3        8.55        6.32      9.54 o
   5  12   3        1.51       -3.46      5.01 o
   6  12   3        1.13        3.63      5.56 o
   7  12   3       76.81       77.96      7.16 o
   8  12   3      227.59      225.88      9.49 o
   9  12   3       38.37       45.33      6.37 o
  10  12   3      158.06      153.53     10.14 o
  11  12   3       82.07       73.50      7.70 o
  12  12   3        2.42       -4.90      8.02 o
  13  12   3       49.78       62.47     13.27 o
  14  12   3      289.61      302.14     18.86 o
  15  12   3      113.21      107.17      9.94 o
  16  12   3        0.00        4.22      6.65 o
  17  12   3       51.38       48.24     13.51 o
   1  13   3       11.39       -2.18     11.89 o
   2  13   3        5.10       18.86     10.33 o
   3  13   3       15.47        9.58      8.97 o
   4  13   3        1.17        1.53     12.04 o
   5  13   3       20.63       18.99      6.32 o
   6  13   3       97.50       88.93      6.99 o
   7  13   3        9.65       10.35      5.61 o
   8  13   3       44.56       40.27      5.19 o
   9  13   3      182.03      174.66      8.91 o
   0   0   4      215.24      186.42      4.44 o
   1   0   4      207.07      224.29      3.12 o
   2   0   4     4982.95     5111.42     74.65 o
   3   0   4     1935.13     2062.62     25.29 o
   4   0   4      482.93      522.26      6.37 o
   5   0   4       11.77        7.68      0.83 o
   6   0   4      342.44      343.65      5.58 o
   7   0   4     4791.82     4915.93     74.82 o
   8   0   4       19.83       13.70      1.37 o
   9   0   4    10917.31    11732.00    238.73 o
  10   0   4      467.95      455.11      8.91 o
  11   0   4      642.38      713.13     14.25 o
  12   0   4     3561.57     3844.61     61.86 o
  13   0   4     6612.33     7087.14    123.05 o
  14   0   4      183.34      202.28      7.25 o
  15   0   4        0.15        3.11      2.01 o
  16   0   4       26.56        8.88      2.84 o
  17   0   4     3353.42     3631.85     95.08 o
  18   0   4        6.77        5.93      2.83 o
  19   0   4       64.75       53.75      3.92 o
  20   0   4     1810.24     1879.34     54.31 o
  21   0   4      243.58      247.08      8.38 o
  22   0   4     2275.36     2222.62     52.50 o
  23   0   4      676.44      644.83     19.45 o
  24   0   4     1824.82     1672.15     46.49 o
  25   0   4      669.33      582.22     17.36 o
  26   0   4       30.85       24.76      4.84 o
  27   0   4     1269.23     1265.86     37.98 o
  28   0   4        3.80        6.34      4.14 o
  29   0   4       35.02       33.64      6.32 o
  30   0   4      104.43       91.59      7.99 o
  31   0   4       89.21      123.77      6.72 o
  32   0   4      344.14      308.47     12.64 o
  33   0   4      350.05      365.93     29.30 o
  34   0   4       22.35       30.10      7.39 o
  35   0   4      159.32      131.36     15.69 o
  36   0   4        5.49       21.21     13.15 o
  37   0   4      173.15      156.67     21.20 o
  38   0   4      522.05      518.56     45.43 o
   1   1   4      467.53      466.59      5.27 o
   2   1   4      487.68      483.40      6.88 o
   3   1   4     3944.04     4078.68     39.19 o
   4   1   4     1261.98     1301.82     24.71 o
   5   1   4       80.99       79.93      3.01 o
   6   1   4       13.94       17.76      0.65 o
   7   1   4       13.11       14.62      0.93 o
   8   1   4      213.58      216.17      3.11 o
   9   1   4      604.61      667.37      8.44 o
  10   1   4     7499.57     8181.72     91.25 o
  11   1   4      448.06      479.97      7.31 o
  12   1   4      972.32     1014.76     13.32 o
  13   1   4        1.81        1.05      1.10 o
  14   1   4        8.91        7.93      1.14 o
  15   1   4       28.61       23.91      1.63 o
  16   1   4     1127.42     1196.07     19.08 o
  17   1   4       87.46       83.94      3.61 o
  18   1   4        1.71       -0.56      1.74 o
  19   1   4       23.19       26.03      2.26 o
  20   1   4      121.14      107.47      3.99 o
  21   1   4      817.48      751.78     27.17 o
  22   1   4     1192.57     1319.70     21.75 o
  23   1   4       21.40       17.45      2.77 o
  24   1   4       38.22       32.49      3.55 o
  25   1   4      661.00      640.17     15.09 o
  26   1   4        0.01       -2.98      2.98 o
  27   1   4     1093.46      996.55     20.97 o
  28   1   4      255.79      264.91      8.23 o
  29   1   4       99.19       87.67      8.23 o
  30   1   4        0.00       -4.89      5.39 o
  31   1   4      362.77      356.21     12.33 o
  32   1   4      180.10      202.21     22.42 o
  33   1   4       15.86        6.29     11.69 o
  34   1   4        5.61        1.41      6.09 o
  35   1   4       14.34       14.70      5.32 o
  36   1   4       28.49       39.16      8.57 o
  37   1   4      375.69      356.68     17.04 o
  38   1   4       23.03       23.51      6.42 o
   0   2   4      956.76     1014.75     14.78 o
   1   2   4      228.91      227.52      2.59 o
   2   2   4     2602.88     2576.46     24.47 o
   3   2   4     1318.24     1318.44     12.80 o
   4   2   4      150.76      156.64      4.06 o
   5   2   4       97.32       94.60      2.14 o
   6   2   4      653.99      694.43     10.98 o
   7   2   4     1619.01     1681.84     18.27 o
   8   2   4      215.23      219.05      4.11 o
   9   2   4     5289.09     5751.13     71.44 o
  10   2   4      294.73      266.74      4.68 o
  11   2   4      197.89      190.98      7.07 o
  12   2   4      261.35      263.70      4.34 o
  13   2   4      674.80      714.97     10.87 o
  14   2   4      182.30      206.39      4.51 o
  15   2   4     1065.11     1128.64     14.88 o
  16   2   4     1387.86     1451.24     19.25 o
  17   2   4      420.14      401.11      7.03 o
  18   2   4      327.39      328.45      6.57 o
  19   2   4      689.60      653.10     30.06 o
  20   2   4        0.87       -1.67      1.70 o
  21   2   4      180.53      170.33      4.87 o
  22   2   4      527.29      500.76     11.38 o
  23   2   4      651.61      639.28     12.01 o
  24   2   4      399.18      331.28      8.98 o
  25   2   4      163.05      111.23      4.81 o
  26   2   4      912.02      902.91     21.54 o
  27   2   4      526.38      514.37     12.83 o
  28   2   4       14.74        1.41      3.16 o
  29   2   4      308.07      346.13     10.22 o
  30   2   4      198.13      202.30      6.65 o
  31   2   4        0.02       -3.26      7.39 o
  32   2   4       61.48       57.26      5.56 o
  33   2   4        8.25       -1.50      6.19 o
  34   2   4       18.29       12.13      8.20 o
  35   2   4        4.94        3.94      7.21 o
  36   2   4       43.66       57.00      6.71 o
  37   2   4      208.89      215.10     12.96 o
  38   2   4        2.96       -2.04     16.96 o
   1   3   4     3857.74     4020.67     40.57 o
   2   3   4       13.95       17.29      0.81 o
   3   3   4     2167.17     2277.90     23.87 o
   4   3   4      185.37      216.37      3.14 o
   5   3   4      263.24      284.42      6.27 o
   6   3   4       63.91       77.02      1.57 o
   7   3   4      323.23      363.07      5.21 o
   8   3   4       20.24       19.30      1.71 o
   9   3   4     1270.57     1330.07     18.18 o
  10   3   4      107.67       90.14      5.11 o
  11   3   4      692.94      752.51     11.01 o
  12   3   4       90.72      107.99      2.76 o
  13   3   4        1.39       -0.16      2.36 o
  14   3   4       38.59       50.40      2.35 o
  15   3   4     1090.55     1095.12     14.48 o
  16   3   4      980.22     1108.41     18.13 o
  17   3   4      479.60      385.15      7.99 o
  18   3   4      828.99      775.93     11.86 o
  19   3   4      206.19      264.30      5.42 o
  20   3   4      529.01      519.03     19.61 o
  21   3   4       13.33        7.34      2.82 o
  22   3   4       93.62      129.61      5.93 o
  23   3   4      611.15      563.73     12.26 o
  24   3   4       84.57       80.26      3.73 o
  25   3   4     1434.69     1367.73     30.31 o
  26   3   4       21.95       27.91      4.42 o
  27   3   4       65.67       55.20      7.76 o
  28   3   4       28.29       23.35      5.09 o
  29   3   4       16.85       10.40      5.93 o
  30   3   4        0.00        3.53      3.40 o
  31   3   4        0.03        2.42      5.67 o
  32   3   4      633.98      681.88     23.03 o
  33   3   4       10.62       12.95      6.15 o
  34   3   4       15.93       24.92      7.21 o
  35   3   4       23.55       39.17      8.23 o
  36   3   4       56.76       65.13      7.31 o
  37   3   4       19.21       17.26      5.10 o
   0   4   4     2010.59     2244.55     35.18 o
   1   4   4     1127.80     1192.22     14.94 o
   2   4   4      837.27      846.83     10.67 o
   3   4   4     1361.79     1510.02     20.29 o
   4   4   4     1902.08     2055.93     24.17 o
   5   4   4       18.21       14.78      2.15 o
   6   4   4     5553.26     6103.76     67.61 o
   7   4   4      201.73      217.30      4.27 o
   8   4   4      155.72      176.55      5.69 o
   9   4   4      454.28      434.35     11.08 o
  10   4   4     1557.80     1749.05     31.90 o
  11   4   4      631.98      732.99     13.47 o
  12   4   4        1.35        4.17      1.49 o
  13   4   4      442.48      405.78      6.83 o
  14   4   4     1593.45     1635.69     23.41 o
  15   4   4       13.73       16.67      2.12 o
  16   4   4      175.44      166.52      3.85 o
  17   4   4      245.70      192.59      4.05 o
  18   4   4     1481.22     1276.58     48.65 o
  19   4   4      493.49      496.88      9.06 o
  20   4   4     1000.99      931.37     17.44 o
  21   4   4       74.57       93.84      3.87 o
  22   4   4       71.83       97.65      4.51 o
  23   4   4       29.23       37.70      3.38 o
  24   4   4       69.00       59.75     10.67 o
  25   4   4       37.17       27.58      4.86 o
  26   4   4      306.77      273.47      8.68 o
  27   4   4       27.38       26.69      3.97 o
  28   4   4       17.48       18.64      2.88 o
  29   4   4      258.60      274.17      8.64 o
  30   4   4       66.97       70.31      6.01 o
  31   4   4      172.97      149.12     10.56 o
  32   4   4       20.34       25.74      5.42 o
  33   4   4       18.54        8.22      4.99 o
  34   4   4       25.99       27.23     11.28 o
  35   4   4       37.49       29.47      7.42 o
  36   4   4       31.72       31.68      5.87 o
   1   5   4      384.22      411.09      6.63 o
   2   5   4      381.92      410.56      6.48 o
   3   5   4     6304.34     6888.51     76.85 o
   4   5   4     1878.69     1895.79     22.49 o
   5   5   4      212.81      211.21      6.22 o
   6   5   4      152.25      171.20      3.93 o
   7   5   4       28.35       25.10      5.53 o
   8   5   4        0.86        1.04      3.15 o
   9   5   4      326.30      312.17      5.58 o
  10   5   4      633.51      657.67      9.56 o
  11   5   4       22.17       26.84      1.79 o
  12   5   4     1530.47     1506.26     22.25 o
  13   5   4       87.23       47.67      2.43 o
  14   5   4      115.26      139.59      5.71 o
  15   5   4      900.55      833.08     14.64 o
  16   5   4      140.70       98.45      4.22 o
  17   5   4       13.65       15.24      2.66 o
  18   5   4      137.31      186.28      4.85 o
  19   5   4     2344.17     2085.84     39.69 o
  20   5   4       69.29       63.66      4.58 o
  21   5   4      137.58      138.81      5.12 o
  22   5   4      194.32      170.81      5.97 o
  23   5   4      240.08      213.16     10.69 o
  24   5   4        0.23        1.27      3.14 o
  25   5   4       66.19       81.83      5.73 o
  26   5   4       37.52       33.31      6.56 o
  27   5   4       88.48       73.65     13.18 o
  28   5   4       43.64       52.36     10.32 o
  29   5   4      116.57      107.50      5.85 o
  30   5   4       35.57       33.44      5.95 o
  31   5   4        2.16        8.71      9.22 o
  32   5   4        6.69       -1.49      4.61 o
  33   5   4       94.30      102.24      7.94 o
  34   5   4       17.12       19.10      5.20 o
  35   5   4       23.93       20.62     12.66 o
   0   6   4      238.13      297.16      8.40 o
   1   6   4        0.02        1.48      0.97 o
   2   6   4      896.90      936.99     14.30 o
   3   6   4      246.35      223.70      4.62 o
   4   6   4       85.88       86.15      2.94 o
   5   6   4      265.51      266.80      5.34 o
   6   6   4     1618.38     1694.62     25.24 o
   7   6   4        5.71       12.35      1.96 o
   8   6   4      609.54      587.51      9.29 o
   9   6   4       38.52       45.98      5.74 o
  10   6   4      159.12      153.41      6.96 o
  11   6   4      136.60      127.88      3.29 o
  12   6   4      448.17      423.47      8.30 o
  13   6   4       63.89       55.97      4.12 o
  14   6   4        7.02       19.12      2.13 o
  15   6   4        0.00       -0.09      2.08 o
  16   6   4      126.99       66.74      3.12 o
  17   6   4      171.96      247.63      6.19 o
  18   6   4       56.82       34.12      3.30 o
  19   6   4       32.24       30.63      3.11 o
  20   6   4       22.07       15.99      3.90 o
  21   6   4       48.27       54.58      8.48 o
  22   6   4        0.43        7.07      4.35 o
  23   6   4        2.79       16.62      8.45 o
  24   6   4       33.84       26.95     10.38 o
  25   6   4       15.35       23.13      3.80 o
  26   6   4       49.24       41.05     12.56 o
  27   6   4       20.26       24.13      4.85 o
  28   6   4        0.85        0.84      6.64 o
  29   6   4       31.67       50.00      6.47 o
  30   6   4        2.93       -0.73      5.79 o
  31   6   4        7.66       -2.71      5.50 o
  32   6   4        9.94        2.60      5.30 o
  33   6   4        0.46       -1.94      6.64 o
  34   6   4        5.64       11.85      5.37 o
   1   7   4       73.47       77.30      3.96 o
   2   7   4     1434.06     1424.08     22.59 o
   3   7   4     3641.81     3862.51     48.91 o
   4   7   4      372.37      390.50      8.37 o
   5   7   4       38.70       45.96      2.49 o
   6   7   4      188.51      186.88      5.56 o
   7   7   4      665.68      673.63     12.06 o
   8   7   4       45.23       59.66      3.66 o
   9   7   4       92.50       97.68      4.06 o
  10   7   4      680.48      714.00     11.91 o
  11   7   4       74.01       51.57      3.75 o
  12   7   4      375.34      353.58      7.86 o
  13   7   4      211.80      190.01      5.22 o
  14   7   4      312.22      337.67      7.68 o
  15   7   4     1097.71     1050.69     19.48 o
  16   7   4      288.05      273.26      6.61 o
  17   7   4      474.69      434.46     16.29 o
  18   7   4        4.82        3.29      3.69 o
  19   7   4     1555.60     1575.95     31.81 o
  20   7   4       64.78       66.99      4.68 o
  21   7   4      315.33      295.37      9.37 o
  22   7   4       40.33       39.64      4.78 o
  23   7   4       21.37       20.48     15.34 o
  24   7   4       56.70       52.29      5.70 o
  25   7   4       66.98       63.40      5.98 o
  26   7   4       11.48       13.37      6.68 o
  27   7   4       16.82       20.29      7.07 o
  28   7   4        3.10       11.07      5.94 o
  29   7   4       11.50       24.87      7.50 o
  30   7   4       10.53       10.51      5.32 o
  31   7   4        0.01       -4.84      4.84 o
  32   7   4       50.24       46.16      6.67 o
   0   8   4     1460.36     1499.44     38.64 o
   1   8   4      620.83      663.45     17.07 o
   2   8   4       64.88       71.08      4.41 o
   3   8   4     1000.36     1010.17     47.88 o
   4   8   4      679.79      697.46     13.64 o
   5   8   4       40.98       45.80      3.30 o
   6   8   4      519.18      495.24     10.58 o
   7   8   4        6.62       10.07      3.30 o
   8   8   4      601.64      638.08     16.10 o
   9   8   4       37.22       48.92      3.63 o
  10   8   4       19.47       23.35      3.27 o
  11   8   4       82.73       97.74      4.45 o
  12   8   4       30.93       18.64      2.39 o
  13   8   4       42.78       35.18      4.07 o
  14   8   4       70.62       76.15      3.82 o
  15   8   4       64.14       70.94      3.60 o
  16   8   4       23.28       14.47      3.21 o
  17   8   4        6.66        7.18      5.58 o
  18   8   4     2231.49     2320.39     57.58 o
  19   8   4       83.07       87.48      6.14 o
  20   8   4      348.97      333.81     10.39 o
  21   8   4       15.33       15.61      9.53 o
  22   8   4        6.34        1.04      4.53 o
  23   8   4        1.79        2.34      5.95 o
  24   8   4       35.97       31.36      7.03 o
  25   8   4        2.56        7.91      9.11 o
  26   8   4        0.00       -5.89      5.89 o
  27   8   4       10.98       15.33      6.86 o
  28   8   4       13.80       16.04      5.86 o
  29   8   4       19.97       28.42     13.89 o
  30   8   4        0.71       11.22      5.50 o
   1   9   4      467.51      485.01     11.37 o
   2   9   4        4.97        5.25      3.15 o
   3   9   4      563.62      587.68     12.96 o
   4   9   4      113.29      111.23      5.23 o
   5   9   4      232.47      234.34      6.65 o
   6   9   4       18.56        8.35      3.54 o
   7   9   4      323.80      336.01      9.56 o
   8   9   4      199.86      200.62      6.07 o
   9   9   4        3.89        8.24      2.59 o
  10   9   4      457.04      446.21     20.25 o
  11   9   4       99.12       97.60     16.35 o
  12   9   4      257.83      262.75      9.17 o
  13   9   4      777.41      809.58     21.14 o
  14   9   4      172.35      166.53      7.46 o
  15   9   4      255.69      282.18      9.50 o
  16   9   4        0.11       -3.84      3.84 o
  17   9   4      616.92      606.49     17.79 o
  18   9   4       39.48       35.01      4.37 o
  19   9   4      321.72      323.62     10.32 o
  20   9   4       25.87       33.93      4.85 o
  21   9   4      130.64      144.73      7.68 o
  22   9   4       20.05        4.42      6.53 o
  23   9   4      228.09      219.45     13.40 o
  24   9   4        3.83        7.99      6.79 o
  25   9   4       13.16       16.99      9.24 o
  26   9   4        6.01        8.09      7.18 o
  27   9   4        1.90        4.34      5.52 o
  28   9   4       12.86       11.36     15.08 o
   0  10   4       38.41       43.27      8.55 o
   1  10   4        0.17       -4.52      7.66 o
   2  10   4      720.19      733.65     20.99 o
   3  10   4       99.52       90.39      5.71 o
   4  10   4      209.92      208.71     12.60 o
   5  10   4        2.92       -3.91      3.91 o
   6  10   4       33.05       36.27      5.02 o
   7  10   4      100.98       98.42      5.34 o
   8  10   4       37.27       31.38      4.86 o
   9  10   4      195.72      181.96      7.21 o
  10  10   4      106.64      107.93      9.01 o
  11  10   4       14.10        8.31      4.03 o
  12  10   4        7.08        3.08      4.37 o
  13  10   4        0.02       -5.14      5.14 o
  14  10   4      378.41      396.62     26.90 o
  15  10   4      113.68      104.49      6.61 o
  16  10   4       33.39       36.29      8.97 o
  17  10   4      277.49      259.34     10.21 o
  18  10   4       15.53       11.03      5.54 o
  19  10   4      113.05       96.46      6.92 o
  20  10   4      400.60      450.06     18.75 o
  21  10   4       23.68       25.03      6.13 o
  22  10   4       22.97       13.04     12.31 o
  23  10   4       80.47       93.25      9.26 o
  24  10   4      183.99      193.18     10.45 o
  25  10   4       48.06       46.22      9.68 o
   1  11   4       86.79       99.38      8.07 o
   2  11   4        0.00       -3.12     16.23 o
   3  11   4       50.02       60.51      7.35 o
   4  11   4      197.27      194.02      9.23 o
   5  11   4      247.51      242.68      9.07 o
   6  11   4       39.29       43.24      5.18 o
   7  11   4      229.55      230.21      9.67 o
   8  11   4        0.59        0.49      5.68 o
   9  11   4        0.01        0.94      3.49 o
  10  11   4      112.04       87.57      7.08 o
  11  11   4       40.68       37.40      6.83 o
  12  11   4       60.26       60.79      6.58 o
  13  11   4        0.90       -0.45      8.75 o
  14  11   4       47.46       47.48      5.07 o
  15  11   4      205.22      207.94      9.70 o
  16  11   4      187.87      172.75     18.08 o
  17  11   4        8.49       15.79      5.92 o
  18  11   4       17.70        2.93      6.67 o
  19  11   4      263.87      265.13     13.71 o
  20  11   4        0.27       -5.76      5.76 o
  21  11   4      263.38      247.76     14.05 o
   0  12   4        9.16        0.00      1.35 o
   1  12   4       43.93       53.28      7.94 o
   2  12   4       25.26       30.43      8.42 o
   3  12   4      113.56      118.70      7.84 o
   4  12   4        0.00       15.00     10.03 o
   5  12   4        0.28        2.75      4.66 o
   6  12   4       11.13       16.74      5.65 o
   7  12   4        1.79       -5.38      6.18 o
   8  12   4       76.85       76.44      7.59 o
   9  12   4      330.32      314.02     11.56 o
  10  12   4       17.26       17.75      5.55 o
  11  12   4       52.53       47.95      6.94 o
  12  12   4        4.29       -0.27      5.59 o
  13  12   4      147.18      125.36     10.89 o
  14  12   4        2.18        6.21      7.44 o
  15  12   4       37.53       38.88      6.91 o
  16  12   4       12.88        5.75     12.77 o
   1  13   4        2.07        4.87     10.20 o
   2  13   4       34.32       17.74     16.77 o
   3  13   4        2.15       -3.83     11.90 o
   4  13   4        0.00       -2.04      8.32 o
   5  13   4        3.86       -5.15      7.24 o
   6  13   4        0.04        2.02      5.28 o
   7  13   4       21.02       41.11      6.37 o
   8  13   4       89.32       70.26     17.88 o
   1   1   5       62.56       66.05      1.60 o
   2   1   5       10.04        9.49      0.61 o
   3   1   5      121.08      117.62      1.50 o
   4   1   5      256.64      259.17      2.87 o
   5   1   5      210.39      237.13      2.84 o
   6   1   5     1989.58     2101.20     19.83 o
   7   1   5     1321.80     1400.59     13.72 o
   8   1   5     5557.64     5964.17     57.13 o
   9   1   5     1216.20     1370.68     15.15 o
  10   1   5      136.92      148.23      2.80 o
  11   1   5       38.82       49.32      1.53 o
  12   1   5     1092.57     1196.21     17.64 o
  13   1   5     2224.35     2482.92     39.32 o
  14   1   5       23.88       32.66      3.92 o
  15   1   5      285.97      292.11      7.31 o
  16   1   5      206.97      217.25     10.20 o
  17   1   5       73.28       68.42      3.16 o
  18   1   5       24.66       32.22      6.40 o
  19   1   5       29.92       30.69      6.62 o
  20   1   5      220.45      172.37      6.14 o
  21   1   5     1375.06     1277.55     21.95 o
  22   1   5       77.47       97.73      5.63 o
  23   1   5      384.00      398.13     19.05 o
  24   1   5        9.91       11.29      2.64 o
  25   1   5      220.46      225.43      6.63 o
  26   1   5      473.44      471.48     10.40 o
  27   1   5       80.15       74.27      4.62 o
  28   1   5      423.16      391.46     10.45 o
  29   1   5      258.70      269.09     18.49 o
  30   1   5       75.58       65.81      5.62 o
  31   1   5        0.34        9.00      4.36 o
  32   1   5        6.07        1.69      4.52 o
  33   1   5      116.09      131.57     14.54 o
  34   1   5       63.68       82.31     12.89 o
  35   1   5      238.70      247.46     12.38 o
  36   1   5      100.23      101.29      8.86 o
  37   1   5       45.00       42.66      7.89 o
  38   1   5       68.27       95.63     10.44 o
   0   2   5       79.74       90.27      1.98 o
   1   2   5       49.37       54.01      0.97 o
   2   2   5        6.94        5.60      1.22 o
   3   2   5        8.76        9.63      0.66 o
   4   2   5       70.63       72.59      2.38 o
   5   2   5     1070.95     1183.52     12.83 o
   6   2   5     2026.11     2246.97     21.40 o
   7   2   5     3287.98     3525.35     35.65 o
   8   2   5     1009.90     1044.53     11.79 o
   9   2   5     1034.87     1192.09     16.26 o
  10   2   5     1771.54     1979.86     26.27 o
  11   2   5     1844.11     1952.21     22.76 o
  12   2   5     3501.10     3926.14     45.19 o
  13   2   5      303.68      306.64      4.88 o
  14   2   5       39.63       55.37      3.75 o
  15   2   5      163.08      163.72      3.36 o
  16   2   5        4.81        0.86      3.75 o
  17   2   5      149.50      155.94      3.58 o
  18   2   5       27.15       32.52      2.12 o
  19   2   5      195.56      208.28      5.08 o
  20   2   5      196.80      214.95      5.86 o
  21   2   5      190.39      140.45      4.26 o
  22   2   5      217.58      229.38      6.33 o
  23   2   5      455.02      408.84      9.29 o
  24   2   5        0.97        5.74      3.30 o
  25   2   5        7.58       15.47     11.52 o
  26   2   5       33.71       39.37      3.85 o
  27   2   5     1478.19     1442.47     32.71 o
  28   2   5       27.24       26.91      4.83 o
  29   2   5        0.34       -1.17      3.07 o
  30   2   5       60.22       39.26      5.36 o
  31   2   5       14.00       20.73      5.42 o
  32   2   5      107.45      118.58      6.79 o
  33   2   5        6.54       17.03      4.38 o
  34   2   5        8.04       10.30      4.70 o
  35   2   5      166.64      149.91      7.73 o
  36   2   5      109.25      121.32      7.54 o
  37   2   5       16.35       18.88      8.27 o
   1   3   5     5520.78     5903.51     57.33 o
   2   3   5     5276.82     5690.95     53.04 o
   3   3   5      783.88      916.84     13.36 o
   4   3   5      376.94      403.30      5.10 o
   5   3   5     4706.29     5206.17     54.30 o
   6   3   5     1307.67     1486.36     15.66 o
   7   3   5     2017.45     2135.24     22.12 o
   8   3   5      707.23      659.78      8.73 o
   9   3   5       50.71       41.35      1.47 o
  10   3   5     1835.60     1944.89     22.61 o
  11   3   5      204.68      242.94     15.14 o
  12   3   5      124.46      127.93      2.84 o
  13   3   5      109.14      105.44      2.88 o
  14   3   5        2.46        4.98      1.15 o
  15   3   5      506.66      511.05     15.94 o
  16   3   5       22.21       11.30      3.86 o
  17   3   5     1003.28      982.59     29.05 o
  18   3   5      131.96      118.68      3.70 o
  19   3   5        1.85        7.62      1.94 o
  20   3   5       28.61       26.05      2.69 o
  21   3   5        5.71        1.27      4.17 o
  22   3   5       63.99       66.13      3.38 o
  23   3   5       32.52       21.65      3.34 o
  24   3   5      952.58      840.13     20.64 o
  25   3   5      258.24      274.08     10.97 o
  26   3   5      745.36      749.05     26.21 o
  27   3   5      360.22      366.41     13.43 o
  28   3   5       88.63       87.11     11.08 o
  29   3   5       25.69       16.30      5.89 o
  30   3   5       19.50       17.99      4.47 o
  31   3   5      459.53      511.16     17.45 o
  32   3   5      758.64      756.51     29.35 o
  33   3   5        1.27       20.36      8.17 o
  34   3   5      262.74      298.86     13.35 o
  35   3   5        3.00       -5.34      5.34 o
  36   3   5       13.67       16.51      7.23 o
  37   3   5       93.61      108.08     12.08 o
   0   4   5      673.36      738.75     13.87 o
   1   4   5      681.32      760.19      9.92 o
   2   4   5      110.24      118.76      2.30 o
   3   4   5      468.36      527.76     11.47 o
   4   4   5      473.78      504.92      6.81 o
   5   4   5     3821.41     4136.35     48.51 o
   6   4   5     1869.31     1984.75     23.08 o
   7   4   5      105.95      121.76      4.86 o
   8   4   5      785.85      842.66     14.12 o
   9   4   5      669.19      649.59      9.23 o
  10   4   5        7.55        8.94      1.54 o
  11   4   5      229.47      250.59      4.58 o
  12   4   5       35.02       35.89      4.47 o
  13   4   5        0.60        3.51      2.77 o
  14   4   5      630.71      665.13     11.64 o
  15   4   5      328.07      325.99      4.95 o
  16   4   5       38.75       29.35      5.88 o
  17   4   5       79.25       58.88      6.39 o
  18   4   5      287.15      331.56      6.52 o
  19   4   5      117.95       70.59      4.98 o
  20   4   5        0.00        3.24      4.44 o
  21   4   5      347.22      300.79      7.40 o
  22   4   5       42.18       22.98      3.19 o
  23   4   5      123.13      149.98      5.70 o
  24   4   5       22.64       27.02      4.36 o
  25   4   5       94.15       71.83      3.97 o
  26   4   5        0.64       -3.70      3.70 o
  27   4   5      284.77      293.29      9.51 o
  28   4   5      191.48      210.14      9.10 o
  29   4   5      447.01      459.05     14.35 o
  30   4   5      902.99      983.20     80.11 o
  31   4   5      172.33      156.19      9.67 o
  32   4   5       14.65       22.62      9.82 o
  33   4   5        2.21        9.96      6.22 o
  34   4   5      130.81      160.51      9.74 o
  35   4   5        3.69        5.53      5.44 o
  36   4   5      201.08      184.53     13.86 o
   1   5   5      144.13      146.12      3.17 o
   2   5   5     4278.68     4490.73     84.01 o
   3   5   5      454.39      444.80      6.90 o
   4   5   5      421.00      438.62      7.28 o
   5   5   5      436.12      484.35      8.46 o
   6   5   5       29.21       38.27      2.07 o
   7   5   5      699.34      730.04     11.94 o
   8   5   5        2.90       -0.32      2.27 o
   9   5   5     1257.19     1321.82     28.17 o
  10   5   5      112.22      102.60      2.81 o
  11   5   5      149.60      169.51      3.97 o
  12   5   5      204.07      200.80      4.32 o
  13   5   5      101.16      118.75      3.46 o
  14   5   5        0.67       -0.69      2.05 o
  15   5   5      315.64      309.06      6.74 o
  16   5   5     1402.20     1482.12     26.43 o
  17   5   5       93.57       97.88      3.35 o
  18   5   5      217.01      182.53      5.16 o
  19   5   5      155.06      153.86      5.30 o
  20   5   5      487.53      391.14      9.24 o
  21   5   5     2306.66     2146.97     52.74 o
  22   5   5      303.71      252.74      8.10 o
  23   5   5       71.55       69.11      4.21 o
  24   5   5      535.86      529.80     13.74 o
  25   5   5      205.72      192.85      8.23 o
  26   5   5      340.91      347.38     10.58 o
  27   5   5      667.91      713.27     24.18 o
  28   5   5       57.94       61.90     13.93 o
  29   5   5        1.25       13.81      5.83 o
  30   5   5       53.30       39.09      6.40 o
  31   5   5        5.13        7.98      9.42 o
  32   5   5      441.72      434.68     18.86 o
  33   5   5      511.16      505.82     21.40 o
  34   5   5      214.30      216.14     10.79 o
  35   5   5      363.78      365.93     20.10 o
   0   6   5      532.73      658.45     14.88 o
   1   6   5      152.61      159.54      6.59 o
   2   6   5      179.14      199.31      9.31 o
   3   6   5      251.09      258.40      7.89 o
   4   6   5      263.80      286.88      5.48 o
   5   6   5       55.02       57.47      2.34 o
   6   6   5      247.64      246.17      9.07 o
   7   6   5      513.29      546.44      9.21 o
   8   6   5      376.01      417.55     11.84 o
   9   6   5      397.11      391.62      7.30 o
  10   6   5      312.38      289.79      5.32 o
  11   6   5       12.60       12.54      4.45 o
  12   6   5     1149.24     1191.14     32.64 o
  13   6   5      696.53      681.71     12.07 o
  14   6   5      802.08      823.27     15.64 o
  15   6   5     2981.67     2960.76     45.66 o
  16   6   5     2693.45     2673.34     53.91 o
  17   6   5      309.41      327.23      7.36 o
  18   6   5      110.10      121.06      3.92 o
  19   6   5      424.34      362.45      8.24 o
  20   6   5      745.74      691.12     17.14 o
  21   6   5       27.40       27.39      6.61 o
  22   6   5      239.86      283.91      9.57 o
  23   6   5       36.50       38.07      3.91 o
  24   6   5      134.78      114.39      5.82 o
  25   6   5       60.89       49.54      4.09 o
  26   6   5       27.65       42.81      9.31 o
  27   6   5      269.92      322.30     16.13 o
  28   6   5      133.92      136.63      9.44 o
  29   6   5       40.33       50.71      6.24 o
  30   6   5      168.69      179.17     10.75 o
  31   6   5      405.98      419.33     25.54 o
  32   6   5      215.57      217.55     20.94 o
  33   6   5      186.19      194.43     14.56 o
  34   6   5      473.37      458.16     23.54 o
   1   7   5      797.31      847.92     23.38 o
   2   7   5       69.15       67.52      3.10 o
   3   7   5        3.95        3.84      2.31 o
   4   7   5        6.55        7.48      2.46 o
   5   7   5      232.20      257.98      8.73 o
   6   7   5       33.12       22.54      4.05 o
   7   7   5     1441.58     1456.22     20.17 o
   8   7   5        1.28        3.50      7.48 o
   9   7   5       57.24       42.93      4.69 o
  10   7   5       18.70       19.61      3.42 o
  11   7   5      115.96      113.58     15.33 o
  12   7   5      128.23      118.04      4.10 o
  13   7   5        0.09        2.41      2.27 o
  14   7   5      307.52      304.45     21.18 o
  15   7   5        0.51        6.97      3.59 o
  16   7   5      670.81      588.23     12.82 o
  17   7   5      753.33      720.79     20.17 o
  18   7   5      222.28      229.56     13.87 o
  19   7   5        0.97        1.82      4.32 o
  20   7   5        0.12        1.23      2.84 o
  21   7   5       74.67       74.53      5.06 o
  22   7   5       79.76       68.40      5.29 o
  23   7   5       53.94       48.54      7.60 o
  24   7   5       10.37       12.55      4.77 o
  25   7   5        0.00       11.95      8.09 o
  26   7   5      156.05      145.48     14.94 o
  27   7   5      462.38      536.33     17.81 o
  28   7   5        8.55       13.65      6.37 o
  29   7   5        6.11       26.14      7.52 o
  30   7   5        6.87       12.85      9.80 o
  31   7   5        0.25        6.25      6.57 o
  32   7   5       65.95       64.02     14.00 o
   0   8   5     1538.24     1616.65     40.12 o
   1   8   5      737.70      756.24     27.07 o
   2   8   5       76.02       75.25      6.40 o
   3   8   5      502.80      513.58      9.86 o
   4   8   5      335.34      331.27      7.39 o
   5   8   5       24.75       28.60      3.07 o
   6   8   5     1869.25     1888.18     31.15 o
   7   8   5        5.92       10.30      4.10 o
   8   8   5      405.90      413.77     17.20 o
   9   8   5      219.25      202.98      6.13 o
  10   8   5      255.89      256.39      7.30 o
  11   8   5       87.46       76.93      3.76 o
  12   8   5       58.10       60.91      3.77 o
  13   8   5       61.71       55.97      7.93 o
  14   8   5       28.26       21.92      2.54 o
  15   8   5      779.71      773.98     34.13 o
  16   8   5      329.46      308.15      8.61 o
  17   8   5       74.45       71.55      7.54 o
  18   8   5       87.26       82.51      5.28 o
  19   8   5      207.65      221.30     11.09 o
  20   8   5      190.99      200.63      8.37 o
  21   8   5       87.90       97.25      6.14 o
  22   8   5        0.19       -4.66      4.66 o
  23   8   5        3.85       14.25     10.44 o
  24   8   5      102.96       97.41      8.24 o
  25   8   5      111.46      124.90     12.69 o
  26   8   5       20.72       24.00      6.85 o
  27   8   5       28.21       36.13      7.45 o
  28   8   5       55.01       64.30      9.30 o
  29   8   5       50.28       50.80     23.82 o
  30   8   5      142.09      118.48      8.82 o
   1   9   5      384.15      363.81     12.24 o
   2   9   5     1308.14     1334.26     25.65 o
   3   9   5       53.01       51.60      3.51 o
   4   9   5        0.32        0.94      3.64 o
   5   9   5      536.70      588.49     12.66 o
   6   9   5      929.23      931.48     18.53 o
   7   9   5      169.73      163.57      5.76 o
   8   9   5       12.14       12.32      4.14 o
   9   9   5       12.66       13.88      4.12 o
  10   9   5      370.17      368.89     15.48 o
  11   9   5       40.15       37.55      3.17 o
  12   9   5        2.26        3.97      3.19 o
  13   9   5      185.23      172.94      7.44 o
  14   9   5       59.04       63.78      9.97 o
  15   9   5       45.80       43.49      4.37 o
  16   9   5      333.55      321.25      9.94 o
  17   9   5      168.89      135.19      7.96 o
  18   9   5       98.86       86.12      5.78 o
  19   9   5       42.50       33.41      5.33 o
  20   9   5        0.02        0.74      5.10 o
  21   9   5        0.84       -0.49      5.43 o
  22   9   5        3.26        8.25      7.13 o
  23   9   5        8.80       17.64     14.61 o
  24   9   5      415.42      443.80     18.67 o
  25   9   5        5.32       10.72      6.35 o
  26   9   5      117.18      127.02     27.10 o
  27   9   5       12.03        1.16      6.10 o
  28   9   5       45.59       50.95      7.02 o
   0  10   5        9.45        7.82      6.49 o
   1  10   5      442.38      435.86     11.85 o
   2  10   5        4.78       11.33      9.90 o
   3  10   5      234.08      245.26      8.21 o
   4  10   5       99.24      107.13      5.69 o
   5  10   5       79.45       70.33      4.61 o
   6  10   5       29.24       28.30      4.62 o
   7  10   5      184.82      171.99      6.45 o
   8  10   5      310.33      289.18     24.53 o
   9  10   5        7.45        7.14      4.61 o
  10  10   5       35.18       29.87      6.14 o
  11  10   5        1.08       -3.59      3.59 o
  12  10   5      150.63      148.11      8.36 o
  13  10   5      210.02      202.08      7.65 o
  14  10   5        4.23        8.39      4.70 o
  15  10   5      107.06      112.58      7.95 o
  16  10   5       50.88       56.21     11.98 o
  17  10   5       46.02       50.76      5.98 o
  18  10   5       31.61       45.42      6.47 o
  19  10   5       12.50       19.76      5.16 o
  20  10   5      238.06      246.79     12.70 o
  21  10   5      481.41      490.77     25.07 o
  22  10   5      234.76      224.60     11.05 o
  23  10   5       27.39       22.22     10.57 o
  24  10   5        0.37       -2.14     12.45 o
  25  10   5      191.06      173.59     12.04 o
   1  11   5        0.14        7.78      5.51 o
   2  11   5       20.03       -1.15      7.42 o
   3  11   5       33.73       35.74     15.03 o
   4  11   5       31.51       27.41      7.08 o
   5  11   5       33.86       31.88      4.93 o
   6  11   5      401.65      412.32     15.56 o
   7  11   5      181.42      167.16      9.35 o
   8  11   5      288.03      277.69      9.35 o
   9  11   5       44.74       42.85      5.04 o
  10  11   5       47.61       43.36      5.46 o
  11  11   5      199.23      184.34     18.47 o
  12  11   5      305.10      326.08     11.97 o
  13  11   5        5.21        6.81     10.26 o
  14  11   5       53.26       66.50      7.03 o
  15  11   5        4.66        4.16      7.66 o
  16  11   5       85.70      108.72     18.30 o
  17  11   5      103.47      101.45      8.36 o
  18  11   5       63.25       66.72      7.33 o
  19  11   5       54.84       58.45     17.60 o
  20  11   5        5.02       13.53      9.02 o
  21  11   5       54.06       59.24      7.23 o
   0  12   5      134.71      115.14     17.67 o
   1  12   5        3.62       -4.55      6.71 o
   2  12   5      103.49       89.45     20.65 o
   3  12   5       36.65       30.85      9.35 o
   4  12   5       20.87       21.32      6.92 o
   5  12   5       65.58       62.24     10.75 o
   6  12   5        1.10        0.27      4.16 o
   7  12   5       23.50       13.99      4.96 o
   8  12   5       64.16       51.52     12.29 o
   9  12   5       16.72       22.74     12.57 o
  10  12   5       78.16       62.92      9.19 o
  11  12   5       73.55       63.37      6.69 o
  12  12   5       13.66       29.07     10.94 o
  13  12   5        0.71       -6.57      6.57 o
  14  12   5       83.63       93.86      8.84 o
  15  12   5        8.36       17.17      7.02 o
   1  13   5        1.96        0.54      8.92 o
   2  13   5       14.18       15.94      5.70 o
   3  13   5        2.29        2.60      6.13 o
   4  13   5       17.85       22.79      9.28 o
   5  13   5       46.36       50.88      6.98 o
   6  13   5      190.61      175.00     26.28 o
   0   0   6     2746.41     3012.06     50.94 o
   1   0   6     2885.28     3032.46     37.05 o
   2   0   6     1923.04     2037.42     33.51 o
   3   0   6     4278.68     4534.83     67.18 o
   4   0   6     1121.85     1171.91     19.06 o
   5   0   6      305.92      331.29      4.64 o
   6   0   6       38.95       33.24      1.08 o
   7   0   6       42.86       49.42      1.47 o
   8   0   6       39.39       30.87      1.16 o
   9   0   6     3257.81     3743.16     52.52 o
  10   0   6     1659.25     1824.42     28.74 o
  11   0   6      453.38      431.67      8.68 o
  12   0   6      985.80     1113.87     21.68 o
  13   0   6        5.81        9.31      1.91 o
  14   0   6      958.72     1028.10     20.83 o
  15   0   6       50.16       37.37      2.56 o
  16   0   6        3.88       10.25      2.83 o
  17   0   6      176.20      179.52      6.84 o
  18   0   6      947.64      919.54     23.93 o
  19   0   6      105.97      118.65      5.06 o
  20   0   6      113.35      127.92      5.77 o
  21   0   6       11.48       18.52      3.89 o
  22   0   6      117.17       66.13      5.48 o
  23   0   6      447.31      319.99     11.63 o
  24   0   6     1703.41     1514.75     47.85 o
  25   0   6      409.76      304.81     10.94 o
  26   0   6       20.74       12.11      4.28 o
  27   0   6       23.05       18.72      5.02 o
  28   0   6      130.55      106.35      6.94 o
  29   0   6       53.91       44.49      5.57 o
  30   0   6        0.35       -3.23      8.34 o
  31   0   6       82.18       86.34     13.15 o
  32   0   6      358.21      375.31     25.62 o
  33   0   6      112.01      113.40     10.87 o
  34   0   6      353.34      365.04     23.50 o
  35   0   6        0.62        0.27     13.27 o
  36   0   6       10.58       13.35     11.45 o
  37   0   6        9.27       -5.76      7.52 o
   1   1   6     1488.58     1576.42     19.82 o
   2   1   6        1.23        1.77      0.81 o
   3   1   6      127.20      122.88      1.61 o
   4   1   6      396.53      459.14      4.51 o
   5   1   6     3850.06     4271.84     35.71 o
   6   1   6       43.03       60.26      3.22 o
   7   1   6     1625.73     1694.18     17.21 o
   8   1   6      349.16      393.01      5.17 o
   9   1   6      325.55      326.65      4.24 o
  10   1   6      117.26      114.63      2.97 o
  11   1   6       70.57       80.93      2.08 o
  12   1   6      118.92      128.87      3.17 o
  13   1   6     2307.57     2470.55     29.22 o
  14   1   6       49.36       53.03      5.28 o
  15   1   6      228.40      268.91     10.37 o
  16   1   6      379.53      393.57      8.79 o
  17   1   6      146.79      141.59      7.35 o
  18   1   6       50.50       66.56     10.44 o
  19   1   6      631.58      656.60     14.59 o
  20   1   6       20.56        1.45      2.98 o
  21   1   6        1.85        7.89      4.59 o
  22   1   6      416.77      351.66     15.49 o
  23   1   6       33.09       16.70      2.35 o
  24   1   6      183.84      156.79      4.61 o
  25   1   6      350.87      340.16     10.25 o
  26   1   6       11.34       12.07      2.96 o
  27   1   6       77.86       78.80      5.38 o
  28   1   6       89.06       95.67      5.74 o
  29   1   6      135.28      132.66      6.13 o
  30   1   6        2.75        4.66      3.74 o
  31   1   6      202.36      201.78      8.63 o
  32   1   6       11.51       20.53      5.24 o
  33   1   6        0.35        1.43      5.94 o
  34   1   6       16.08       18.19      6.68 o
  35   1   6       14.05       19.72     11.12 o
  36   1   6        3.81       -6.45      6.45 o
  37   1   6        3.88        1.35      6.73 o
   0   2   6      591.68      675.84     10.25 o
   1   2   6     1878.49     2117.43     18.69 o
   2   2   6     1936.45     2138.30     21.20 o
   3   2   6     1519.59     1595.22     16.03 o
   4   2   6      527.78      536.40      6.06 o
   5   2   6        0.02        1.29      0.67 o
   6   2   6     1679.57     1800.42     17.74 o
   7   2   6        4.92        4.84      0.91 o
   8   2   6      197.44      205.09      4.47 o
   9   2   6      488.31      540.58      6.94 o
  10   2   6      690.42      697.77      9.52 o
  11   2   6      334.28      369.86      7.58 o
  12   2   6     1441.86     1511.95     19.39 o
  13   2   6       10.06        6.90      1.19 o
  14   2   6      184.95      186.21      3.80 o
  15   2   6      235.24      259.12      6.16 o
  16   2   6      164.80      149.82     14.51 o
  17   2   6      105.56      110.53      3.16 o
  18   2   6        1.07        3.25      1.62 o
  19   2   6       33.50       21.48      5.42 o
  20   2   6       35.19       21.71      2.48 o
  21   2   6     1049.96      952.17     17.46 o
  22   2   6       40.27       61.33      3.57 o
  23   2   6        3.27        3.78      2.32 o
  24   2   6       76.65       67.07      7.48 o
  25   2   6      325.40      298.35      8.49 o
  26   2   6        6.24        1.78      3.06 o
  27   2   6      264.93      269.45     12.52 o
  28   2   6       16.22       21.17      3.89 o
  29   2   6       25.57       37.59     10.38 o
  30   2   6       60.72       49.20      8.08 o
  31   2   6       39.97       51.91     15.03 o
  32   2   6        8.89        8.68      5.55 o
  33   2   6        2.41        8.04      4.77 o
  34   2   6       61.76       82.40     10.43 o
  35   2   6      284.85      290.19     13.73 o
  36   2   6        5.23       10.67     17.97 o
  37   2   6       28.30       29.73      7.52 o
   1   3   6      204.49      236.62      3.03 o
   2   3   6      917.76      985.43     10.55 o
   3   3   6      308.13      361.20      4.77 o
   4   3   6      512.03      545.79      6.70 o
   5   3   6     1336.35     1533.00     17.31 o
   6   3   6      147.36      172.11      2.76 o
   7   3   6       38.97       32.63      3.68 o
   8   3   6     1455.54     1566.08     16.97 o
   9   3   6      395.81      446.08     12.68 o
  10   3   6       66.05       58.59      3.68 o
  11   3   6        1.56        2.94      1.89 o
  12   3   6       13.74       22.77      3.47 o
  13   3   6      288.58      295.62      5.07 o
  14   3   6        1.27        2.58      1.49 o
  15   3   6      115.73      128.68      5.22 o
  16   3   6     1417.75     1387.12     25.46 o
  17   3   6       10.46        3.44      3.01 o
  18   3   6       15.79       11.04      1.70 o
  19   3   6      228.75      216.26      5.49 o
  20   3   6      405.81      421.89      8.12 o
  21   3   6      837.16      787.62     15.47 o
  22   3   6      260.46      256.66      6.84 o
  23   3   6      263.67      220.90      6.43 o
  24   3   6       41.83       34.43      5.44 o
  25   3   6      604.78      582.53     13.79 o
  26   3   6      542.72      543.69     17.31 o
  27   3   6      220.52      191.65      8.30 o
  28   3   6       13.05       12.21      4.60 o
  29   3   6        8.30       -4.02      7.12 o
  30   3   6        0.91       10.63      5.52 o
  31   3   6      215.22      236.09     24.59 o
  32   3   6      202.58      249.32     11.64 o
  33   3   6       65.52       58.21      5.59 o
  34   3   6       39.61       36.99      6.30 o
  35   3   6      105.07       97.24      6.86 o
  36   3   6        1.45        2.49      5.50 o
   0   4   6       15.32       24.08      1.71 o
   1   4   6      459.89      498.76      6.77 o
   2   4   6       41.73       43.47      1.50 o
   3   4   6      470.64      511.50      9.70 o
   4   4   6      304.16      293.11      7.95 o
   5   4   6     1400.72     1453.24     17.62 o
   6   4   6      949.80      907.02     12.32 o
   7   4   6      336.16      341.91      6.00 o
   8   4   6      215.48      260.64      4.31 o
   9   4   6      222.30      236.14      5.87 o
  10   4   6     1099.27     1186.90     13.56 o
  11   4   6        7.55        5.57      1.28 o
  12   4   6      197.70      172.20      9.51 o
  13   4   6      850.11      842.98     15.44 o
  14   4   6       29.57       40.79      4.76 o
  15   4   6      608.59      664.07     10.72 o
  16   4   6      269.25      270.37      5.88 o
  17   4   6       53.22       73.44      2.61 o
  18   4   6       48.22       30.61      2.70 o
  19   4   6       27.06       51.73      2.60 o
  20   4   6        1.24        7.91      2.40 o
  21   4   6     1074.45     1032.81     20.05 o
  22   4   6      643.94      658.54     14.84 o
  23   4   6       43.39       51.40      3.40 o
  24   4   6      127.04      117.10      6.57 o
  25   4   6      676.62      638.13     16.69 o
  26   4   6        0.47        1.70      9.74 o
  27   4   6      936.93     1009.08     32.00 o
  28   4   6      542.53      616.29     22.05 o
  29   4   6      545.53      507.17     15.94 o
  30   4   6      768.52      788.25     23.13 o
  31   4   6       20.32       30.46      8.21 o
  32   4   6        4.35       15.26      5.39 o
  33   4   6       90.46      107.71     11.67 o
  34   4   6        4.60        2.16      5.12 o
  35   4   6      225.64      234.86     16.71 o
  36   4   6      102.92      122.02      9.13 o
   1   5   6      696.48      655.02     10.28 o
   2   5   6      148.52      147.69      3.32 o
   3   5   6     1508.32     1610.24     27.93 o
   4   5   6     1074.49     1146.09     14.71 o
   5   5   6      287.50      331.67      6.12 o
   6   5   6      753.58      753.68     12.13 o
   7   5   6       45.83       46.39      3.11 o
   8   5   6      108.31       97.89      2.71 o
   9   5   6       16.53       21.37      1.86 o
  10   5   6      118.74      125.29      8.08 o
  11   5   6       33.39       42.69      2.26 o
  12   5   6      184.51      164.41      7.35 o
  13   5   6        0.81        2.85      2.41 o
  14   5   6      321.16      312.57      6.11 o
  15   5   6       83.94       90.15      3.74 o
  16   5   6      483.74      463.53      9.32 o
  17   5   6      608.78      633.20     12.78 o
  18   5   6        1.54        2.11      3.50 o
  19   5   6      415.62      387.26      9.53 o
  20   5   6      263.90      229.18      5.71 o
  21   5   6       82.91       87.24      8.11 o
  22   5   6       64.40       62.61      4.39 o
  23   5   6      454.92      493.97     12.55 o
  24   5   6       13.63       -1.86      8.13 o
  25   5   6      345.32      349.06     51.78 o
  26   5   6     1868.59     1926.65     54.99 o
  27   5   6      451.09      479.94     15.26 o
  28   5   6        4.39        6.98     10.54 o
  29   5   6       13.37       11.57      5.54 o
  30   5   6       17.36       20.70      5.09 o
  31   5   6       23.26       16.14      4.62 o
  32   5   6      582.64      631.07     24.21 o
  33   5   6      419.59      462.99     19.18 o
  34   5   6       49.71       51.39      9.01 o
   0   6   6     1293.54     1234.68     27.72 o
   1   6   6       43.81       49.44      2.11 o
   2   6   6       47.67       32.87      3.10 o
   3   6   6       76.70       71.87      2.51 o
   4   6   6      667.03      659.63     12.13 o
   5   6   6      173.28      182.56      5.51 o
   6   6   6      201.93      155.39      6.96 o
   7   6   6      108.97      119.05      7.22 o
   8   6   6       37.88       49.30      7.30 o
   9   6   6       44.06       31.98      2.27 o
  10   6   6      468.40      484.51      8.10 o
  11   6   6       10.69       14.43      1.81 o
  12   6   6       31.82       31.21      2.15 o
  13   6   6       13.40       17.20      8.81 o
  14   6   6       16.39       12.69      3.24 o
  15   6   6      237.73      225.38      5.69 o
  16   6   6      102.97       86.37      4.02 o
  17   6   6      153.54      123.58      6.62 o
  18   6   6       20.68       22.17      3.64 o
  19   6   6       17.21       13.89      2.98 o
  20   6   6       19.34       11.01      6.68 o
  21   6   6       22.48       24.94      6.00 o
  22   6   6       17.10       17.94      4.65 o
  23   6   6       58.20       50.54      4.81 o
  24   6   6      298.74      308.00     14.79 o
  25   6   6      505.08      483.39     29.95 o
  26   6   6       58.23       55.30      5.59 o
  27   6   6       26.19       29.50      5.52 o
  28   6   6       13.66       14.33      5.52 o
  29   6   6      184.80      205.55     12.16 o
  30   6   6      434.61      451.85     24.40 o
  31   6   6      176.80      179.30     13.41 o
  32   6   6        0.39       -0.14      7.67 o
  33   6   6        5.00       20.23      6.47 o
   1   7   6      746.65      750.74     16.19 o
   2   7   6      901.99      864.98     13.59 o
   3   7   6     1946.74     1998.02     32.65 o
   4   7   6      940.89      963.68     15.56 o
   5   7   6     4093.26     4172.87     53.77 o
   6   7   6      388.10      410.78     15.05 o
   7   7   6      650.78      693.46     29.98 o
   8   7   6       53.60       54.24      3.92 o
   9   7   6      710.05      702.07     14.55 o
  10   7   6       19.98       18.72      1.97 o
  11   7   6      379.99      370.53     13.75 o
  12   7   6      328.86      344.74      7.90 o
  13   7   6      638.03      660.26     13.49 o
  14   7   6      381.16      376.04      9.66 o
  15   7   6        0.64       -0.80      4.43 o
  16   7   6      374.54      362.19      8.41 o
  17   7   6       82.28       79.26      4.65 o
  18   7   6       12.22       17.01      4.09 o
  19   7   6     1120.14     1119.11     23.12 o
  20   7   6       19.95       14.11      3.26 o
  21   7   6        7.87        4.02      4.25 o
  22   7   6       41.04       49.71     12.06 o
  23   7   6        2.41        7.69     34.66 o
  24   7   6       47.93       63.81     22.41 o
  25   7   6       48.98       56.15      6.64 o
  26   7   6     1534.54     1688.84     46.93 o
  27   7   6      530.06      560.24     44.62 o
  28   7   6       31.69       30.94     14.45 o
  29   7   6      567.28      590.85     30.38 o
  30   7   6       10.46       30.13      9.04 o
  31   7   6       45.09       40.86      8.01 o
  32   7   6      440.47      382.54     36.31 o
   0   8   6      232.61      236.26     12.13 o
   1   8   6       10.48        9.17      4.08 o
   2   8   6      277.48      295.58      7.07 o
   3   8   6      103.84      102.41      4.29 o
   4   8   6      193.47      204.62      5.66 o
   5   8   6     1308.93     1299.58     22.91 o
   6   8   6      168.46      166.43      6.11 o
   7   8   6      410.01      413.20      9.52 o
   8   8   6        1.88        2.56      2.96 o
   9   8   6      328.01      327.95      8.15 o
  10   8   6       52.18       46.04      3.15 o
  11   8   6       38.81       37.32      3.14 o
  12   8   6      128.88      114.53      4.25 o
  13   8   6      919.79      936.56     20.01 o
  14   8   6        2.56       -2.24      4.56 o
  15   8   6      214.56      196.82     12.45 o
  16   8   6       26.48       26.10      3.67 o
  17   8   6       56.09       47.30      4.53 o
  18   8   6      436.57      459.15     12.30 o
  19   8   6       32.37       32.55      8.30 o
  20   8   6        1.00        3.90      6.11 o
  21   8   6       40.63       33.74      6.53 o
  22   8   6        0.27        3.89      7.30 o
  23   8   6      312.77      366.61     28.20 o
  24   8   6      366.01      406.07     20.20 o
  25   8   6        3.34       -0.54      6.09 o
  26   8   6      438.40      471.92     20.23 o
  27   8   6      401.15      434.69     22.86 o
  28   8   6       12.74       14.55      6.43 o
  29   8   6       31.43       32.20      9.39 o
   1   9   6       77.03       69.82      4.45 o
   2   9   6      216.00      189.74      6.37 o
   3   9   6      199.61      196.22     13.10 o
   4   9   6       72.30       77.14      4.29 o
   5   9   6       68.31       75.81      7.13 o
   6   9   6      168.22      160.02      5.50 o
   7   9   6      348.25      381.75      9.36 o
   8   9   6       51.62       56.70      6.98 o
   9   9   6      376.49      370.95     22.45 o
  10   9   6        3.90        3.20      2.93 o
  11   9   6       12.90        6.13      3.38 o
  12   9   6        4.17        1.51      3.43 o
  13   9   6      327.86      320.17      8.27 o
  14   9   6      181.73      164.99     11.51 o
  15   9   6        1.13        0.95      4.70 o
  16   9   6      155.74      151.18     10.46 o
  17   9   6      157.64      163.60      7.84 o
  18   9   6        2.70        3.77     11.57 o
  19   9   6       90.71       90.87      7.64 o
  20   9   6        0.09       -6.04      6.39 o
  21   9   6        0.02       -2.70      6.20 o
  22   9   6      129.84      138.87      9.96 o
  23   9   6       96.33       99.37      7.92 o
  24   9   6      373.34      383.92     15.55 o
  25   9   6      714.83      812.25     33.93 o
  26   9   6      252.74      270.95     14.40 o
  27   9   6      130.79      124.55      8.52 o
   0  10   6        0.38       10.32      7.23 o
   1  10   6      483.37      483.87     13.25 o
   2  10   6       68.58       61.83     11.34 o
   3  10   6      271.55      262.36      8.02 o
   4  10   6       42.95       38.68      4.62 o
   5  10   6      114.49      117.05      5.57 o
   6  10   6       29.67       29.35      4.88 o
   7  10   6       49.33       48.66      3.42 o
   8  10   6      117.18      118.24      6.79 o
   9  10   6       23.13       13.24      4.37 o
  10  10   6       32.39       28.62      4.43 o
  11  10   6       23.10       22.50      5.66 o
  12  10   6        0.36       -2.27      8.96 o
  13  10   6      431.04      416.55     18.29 o
  14  10   6        7.92       21.33      7.20 o
  15  10   6       18.00        8.99      5.76 o
  16  10   6        2.30        1.37      6.38 o
  17  10   6      397.41      423.58     16.59 o
  18  10   6       10.92       14.66      6.41 o
  19  10   6       72.90       91.74      7.15 o
  20  10   6       90.12       81.51      6.31 o
  21  10   6      409.66      448.19     32.36 o
  22  10   6      134.80      140.74     32.68 o
  23  10   6        8.64       12.17     10.17 o
  24  10   6        0.06       -2.78      9.82 o
   1  11   6        8.12        2.69      5.64 o
   2  11   6       74.98       64.74      7.28 o
   3  11   6        4.36        9.15      9.49 o
   4  11   6       19.20       22.57     12.15 o
   5  11   6        1.01        3.82      5.17 o
   6  11   6        1.42        5.78      5.21 o
   7  11   6      195.60      178.29      8.85 o
   8  11   6       88.49       83.51      6.29 o
   9  11   6       93.88      105.40     24.08 o
  10  11   6       60.64       45.44      6.84 o
  11  11   6      111.37      118.74     11.81 o
  12  11   6        3.00       12.70      7.37 o
  13  11   6      249.36      269.44     14.50 o
  14  11   6       80.40       96.04      8.11 o
  15  11   6       11.18       15.46      5.85 o
  16  11   6      164.81      181.30     12.90 o
  17  11   6       46.66       45.86     14.42 o
  18  11   6        0.10       -3.64      5.28 o
  19  11   6       41.67       46.38      6.71 o
  20  11   6       77.41       78.21      8.61 o
   0  12   6      121.58      120.17     17.55 o
   1  12   6      182.61      181.10      9.58 o
   2  12   6      230.16      231.37     21.63 o
   3  12   6       11.78        9.01      7.60 o
   4  12   6      141.39      151.50     15.00 o
   5  12   6       69.69       73.43     18.79 o
   6  12   6      110.82      110.30      8.33 o
   7  12   6       35.51       33.78      6.67 o
   8  12   6       21.41       18.13     15.81 o
   9  12   6       36.45       38.66      9.21 o
  10  12   6       12.70       15.83      5.30 o
  11  12   6       39.41       29.74     16.12 o
  12  12   6       65.26       51.12      6.84 o
  13  12   6       16.96       12.62      7.28 o
  14  12   6       30.12       20.60      8.33 o
   1  13   6       52.17       32.84     44.81 o
   2  13   6        9.38       -1.87      8.73 o
   3  13   6       46.34       44.08      9.21 o
   1   1   7      214.85      225.47      2.51 o
   2   1   7    10004.30    10781.61    105.82 o
   3   1   7      992.09     1069.74      9.66 o
   4   1   7        0.57        0.44      0.35 o
   5   1   7     3226.27     3774.56     34.51 o
   6   1   7      126.18      113.15      1.60 o
   7   1   7      753.03      832.06      8.75 o
   8   1   7       54.22       52.08      1.29 o
   9   1   7        2.18        4.01      1.87 o
  10   1   7      137.27      128.44      4.59 o
  11   1   7       28.65       13.11      1.63 o
  12   1   7      886.40      778.25     28.72 o
  13   1   7      397.52      417.98      6.53 o
  14   1   7     1051.88     1071.20     29.38 o
  15   1   7      303.77      291.72      5.34 o
  16   1   7        1.26       -0.18      1.61 o
  17   1   7      616.26      569.94     10.05 o
  18   1   7      323.69      239.20      5.70 o
  19   1   7      857.07      775.51     31.18 o
  20   1   7        9.87        2.34      2.09 o
  21   1   7      525.68      434.12     11.60 o
  22   1   7     1157.81     1065.05     18.92 o
  23   1   7       11.42        8.52      2.47 o
  24   1   7      200.40      156.01     11.29 o
  25   1   7      109.78       84.30      4.90 o
  26   1   7       48.81       24.64      4.16 o
  27   1   7      104.75      118.65      6.58 o
  28   1   7       27.18       33.96     12.65 o
  29   1   7        0.72       11.19      4.14 o
  30   1   7       47.22       52.50      5.45 o
  31   1   7       18.34       28.01      5.25 o
  32   1   7        6.85        8.14      5.64 o
  33   1   7        1.70       -6.07      9.14 o
  34   1   7        0.19        9.22      4.35 o
  35   1   7       58.13       55.63      8.13 o
  36   1   7        1.73       -5.25      5.25 o
  37   1   7       37.69       33.63      6.42 o
   0   2   7    15389.35    16974.39    250.88 o
   1   2   7      153.41      138.29      3.53 o
   2   2   7       10.12       13.75      0.87 o
   3   2   7      475.58      506.44      6.28 o
   4   2   7       32.50       28.20      1.07 o
   5   2   7      236.50      212.62      2.87 o
   6   2   7      360.07      396.74      5.54 o
   7   2   7      682.29      741.35      8.88 o
   8   2   7      173.13      169.94      2.52 o
   9   2   7       24.51       23.72      1.13 o
  10   2   7        2.23        8.06      4.11 o
  11   2   7      251.76      262.71      4.43 o
  12   2   7      400.14      468.13     11.02 o
  13   2   7        2.62        0.64      1.46 o
  14   2   7       12.22       14.75      3.16 o
  15   2   7      596.43      569.41      9.01 o
  16   2   7      124.21      131.79      3.54 o
  17   2   7     1644.46     1711.39     23.05 o
  18   2   7      170.67      151.22      3.97 o
  19   2   7       97.54      128.20      3.70 o
  20   2   7       17.17        5.61      2.70 o
  21   2   7      931.64      811.96     18.11 o
  22   2   7      155.15      139.88      6.28 o
  23   2   7       32.35       38.87      4.87 o
  24   2   7      111.74      121.96      6.92 o
  25   2   7       22.42       27.59      3.57 o
  26   2   7        2.78        9.15      4.01 o
  27   2   7       10.15       10.01      4.20 o
  28   2   7       13.56       13.01      4.53 o
  29   2   7       36.52       33.12      7.68 o
  30   2   7       25.28       23.88      8.56 o
  31   2   7        0.09        1.22      3.48 o
  32   2   7       43.43       55.74     11.46 o
  33   2   7        5.51       11.19      5.80 o
  34   2   7      496.09      527.14     21.04 o
  35   2   7        0.35       -1.69     12.20 o
  36   2   7      232.97      207.35     12.14 o
   1   3   7      134.40      119.67      1.97 o
   2   3   7      643.93      669.45      8.03 o
   3   3   7      745.29      843.81      9.49 o
   4   3   7     1427.79     1468.00     16.58 o
   5   3   7     1283.29     1468.12     15.56 o
   6   3   7      759.28      775.07      8.83 o
   7   3   7      426.25      427.07     10.49 o
   8   3   7       19.24       12.52      2.16 o
   9   3   7      539.98      541.22     14.38 o
  10   3   7       61.34       69.70      5.22 o
  11   3   7     1167.71     1250.50     16.24 o
  12   3   7        0.02       -1.41      1.41 o
  13   3   7     1110.56     1135.94     15.48 o
  14   3   7      144.19      124.49      3.47 o
  15   3   7      357.74      341.65      6.67 o
  16   3   7       65.34       91.37      2.71 o
  17   3   7       65.41       77.97      2.62 o
  18   3   7     1054.28     1015.45     15.19 o
  19   3   7        0.14        2.01      1.61 o
  20   3   7       95.50       92.07      2.80 o
  21   3   7      865.02      824.79     18.68 o
  22   3   7        1.99       12.68      6.39 o
  23   3   7      294.94      311.12     10.02 o
  24   3   7      308.13      280.23     16.61 o
  25   3   7      285.82      252.29      8.72 o
  26   3   7      175.39      165.22      8.85 o
  27   3   7        9.51        7.61      3.42 o
  28   3   7      125.70      121.45      7.93 o
  29   3   7        9.58        5.38      5.81 o
  30   3   7       48.69       51.62      8.61 o
  31   3   7      206.46      264.51     11.60 o
  32   3   7        0.01        4.31      6.59 o
  33   3   7        2.52       11.98      5.94 o
  34   3   7       42.51       32.58      5.33 o
  35   3   7        3.58        4.15      5.50 o
  36   3   7        2.72        7.83      6.82 o
   0   4   7      692.70      724.32     14.36 o
   1   4   7      925.58      962.07     12.91 o
   2   4   7      147.03      185.02      5.21 o
   3   4   7        0.04        0.18      1.01 o
   4   4   7      300.65      328.26      4.73 o
   5   4   7      337.68      357.33      5.27 o
   6   4   7      390.11      416.21      5.66 o
   7   4   7      108.70      109.56      3.61 o
   8   4   7      603.36      672.04      8.81 o
   9   4   7      731.02      791.78     15.30 o
  10   4   7      144.77      142.07      3.99 o
  11   4   7      575.39      551.77      7.96 o
  12   4   7     2354.81     2502.30     32.34 o
  13   4   7      165.56      143.38      3.28 o
  14   4   7     1190.08     1222.65     18.25 o
  15   4   7       89.36      104.42      3.01 o
  16   4   7      348.73      353.74     10.64 o
  17   4   7      184.22      183.17      4.29 o
  18   4   7       94.96       85.26      2.98 o
  19   4   7      241.41      298.09      6.78 o
  20   4   7      505.46      482.89     20.02 o
  21   4   7       11.60        1.18      2.43 o
  22   4   7      446.58      430.86     11.09 o
  23   4   7      164.40      165.38      9.81 o
  24   4   7      495.79      529.01     16.79 o
  25   4   7       18.40       19.09      3.91 o
  26   4   7        3.30        8.16      3.96 o
  27   4   7        0.86        0.00      3.64 o
  28   4   7       21.35       11.29      5.31 o
  29   4   7      130.80      110.81     11.98 o
  30   4   7      239.83      226.41      9.88 o
  31   4   7      390.49      394.71     14.90 o
  32   4   7       27.12       26.65      7.55 o
  33   4   7      110.00      113.16      9.62 o
  34   4   7       15.12       14.58      5.37 o
  35   4   7      165.31      167.90     11.47 o
   1   5   7        5.82        3.78      1.69 o
   2   5   7     1609.49     1662.24     22.48 o
   3   5   7      395.18      355.72      5.78 o
   4   5   7       80.19       57.83      2.30 o
   5   5   7      996.38      948.29     13.53 o
   6   5   7       97.48       81.92      3.10 o
   7   5   7       35.19       23.71      2.15 o
   8   5   7       11.62       14.20      1.68 o
   9   5   7        0.73        0.48      3.75 o
  10   5   7       91.60       90.76      2.90 o
  11   5   7      323.19      300.67      8.03 o
  12   5   7       27.06       29.24      2.03 o
  13   5   7       23.49       23.16      2.36 o
  14   5   7       60.82       45.56      3.18 o
  15   5   7      584.14      603.46     11.91 o
  16   5   7       42.96       43.79      8.46 o
  17   5   7      103.38       89.16      3.56 o
  18   5   7       73.10       82.43      5.39 o
  19   5   7      397.49      372.75      8.48 o
  20   5   7      134.25      151.21     18.24 o
  21   5   7       34.62       36.46      3.19 o
  22   5   7      181.63      171.30     10.16 o
  23   5   7      303.43      319.62      9.82 o
  24   5   7      598.02      602.66     17.91 o
  25   5   7        3.08        2.00      5.65 o
  26   5   7        0.06        5.02      5.30 o
  27   5   7      579.96      637.07     21.20 o
  28   5   7      423.60      452.95     48.72 o
  29   5   7      184.26      150.07      8.37 o
  30   5   7      121.05      125.42      8.70 o
  31   5   7        0.54       -1.83      5.18 o
  32   5   7        1.41       -1.52     12.77 o
  33   5   7      101.50      111.35      8.52 o
  34   5   7      339.32      394.31     20.25 o
   0   6   7      198.18      191.85      8.03 o
   1   6   7       83.42       71.25      4.23 o
   2   6   7      389.44      407.28      7.87 o
   3   6   7     2196.80     2245.27     31.13 o
   4   6   7      112.93      107.48      3.41 o
   5   6   7       48.45       53.76      3.25 o
   6   6   7     2677.80     2734.89     61.95 o
   7   6   7     2533.08     2524.59     36.15 o
   8   6   7     6155.51     6333.41     73.08 o
   9   6   7      931.28      959.26     19.36 o
  10   6   7      261.08      287.86      5.53 o
  11   6   7      298.61      298.03      5.97 o
  12   6   7      131.41      129.94      5.74 o
  13   6   7      181.89      170.61      4.13 o
  14   6   7      776.65      764.34     18.25 o
  15   6   7      655.73      661.63     12.69 o
  16   6   7      336.73      338.25      7.89 o
  17   6   7      368.67      372.02      9.42 o
  18   6   7       60.15       59.01      4.26 o
  19   6   7      194.34      186.57      7.36 o
  20   6   7       46.73       51.44      3.52 o
  21   6   7      213.31      217.71     18.83 o
  22   6   7      481.26      478.52     15.52 o
  23   6   7      699.36      804.38     35.06 o
  24   6   7        1.95        9.87      4.05 o
  25   6   7      131.53      135.62      8.31 o
  26   6   7     1240.18     1373.69     60.31 o
  27   6   7      383.58      361.95     12.72 o
  28   6   7      728.15      709.18     29.45 o
  29   6   7       22.75       22.13      6.63 o
  30   6   7     2718.90     2953.36    103.50 o
  31   6   7        0.54        9.99      9.37 o
  32   6   7        5.25        3.10      6.99 o
  33   6   7        5.75        1.54      8.61 o
   1   7   7      601.51      596.95     13.91 o
   2   7   7      212.92      200.04      5.60 o
   3   7   7       49.06       39.27      3.42 o
   4   7   7       32.66       31.30      2.95 o
   5   7   7       46.81       45.45      3.54 o
   6   7   7      385.72      395.70      7.99 o
   7   7   7      303.10      326.90      7.95 o
   8   7   7       10.39       10.07      2.89 o
   9   7   7      390.28      365.11      6.69 o
  10   7   7       49.51       51.01      4.80 o
  11   7   7        7.05        8.25      1.88 o
  12   7   7        2.71       15.43      5.08 o
  13   7   7       63.28       56.31      3.51 o
  14   7   7       39.31       35.10      4.06 o
  15   7   7      263.78      259.98      6.98 o
  16   7   7       39.74       35.43      7.41 o
  17   7   7       92.19       80.86      4.89 o
  18   7   7        7.23        4.78      5.30 o
  19   7   7        8.18       12.85      6.59 o
  20   7   7       25.24       28.99      4.77 o
  21   7   7       31.33       31.44      4.48 o
  22   7   7       85.53       64.93      4.81 o
  23   7   7        2.51        7.22      4.69 o
  24   7   7      325.08      370.60     14.03 o
  25   7   7       83.37       77.84      5.79 o
  26   7   7        4.59       11.30      5.73 o
  27   7   7       47.13       70.91      8.63 o
  28   7   7      116.24      159.44      8.50 o
  29   7   7      316.10      267.97     14.20 o
  30   7   7      299.73      291.70     19.45 o
  31   7   7      250.41      265.82     15.91 o
   0   8   7     1974.32     1957.58     55.43 o
   1   8   7       14.05       18.64      3.66 o
   2   8   7        7.81        9.97      4.84 o
   3   8   7       74.33       86.60      7.94 o
   4   8   7     1429.56     1462.10     28.35 o
   5   8   7      278.40      279.05      7.78 o
   6   8   7       87.95       76.94      4.23 o
   7   8   7       40.62       41.51      3.41 o
   8   8   7     1062.08     1030.02     20.86 o
   9   8   7       33.90       28.00      3.27 o
  10   8   7      326.40      341.89      8.91 o
  11   8   7       58.28       59.20      7.33 o
  12   8   7      329.66      329.34      8.49 o
  13   8   7      130.87      125.11      5.13 o
  14   8   7      355.65      388.14     10.65 o
  15   8   7       75.68       65.63      4.95 o
  16   8   7      165.52      162.25      6.81 o
  17   8   7        2.18       -2.60      4.11 o
  18   8   7       76.10       73.27     10.27 o
  19   8   7      122.48      132.43     10.12 o
  20   8   7      311.70      330.89     11.78 o
  21   8   7       60.44       60.75     10.39 o
  22   8   7        1.30       -5.78     27.00 o
  23   8   7      312.48      328.78     12.15 o
  24   8   7        2.18        7.25      8.14 o
  25   8   7       35.45       33.78      6.43 o
  26   8   7      497.31      565.50     35.01 o
  27   8   7       15.40       -0.44      6.70 o
  28   8   7        1.76       11.82      6.74 o
  29   8   7      240.08      270.56     18.03 o
   1   9   7      121.85      110.79      5.39 o
   2   9   7        8.17       13.23      3.98 o
   3   9   7       71.84       67.27      4.83 o
   4   9   7      482.79      475.52     19.71 o
   5   9   7      791.87      795.93     17.89 o
   6   9   7       42.22       39.88      3.97 o
   7   9   7      750.17      739.90     16.46 o
   8   9   7      100.96       98.90      5.34 o
   9   9   7      149.63      116.00      5.03 o
  10   9   7      106.65      105.27      4.61 o
  11   9   7      146.63      130.91      4.97 o
  12   9   7        0.90        0.16      4.32 o
  13   9   7      118.47      117.96      6.74 o
  14   9   7       85.72       89.75      6.53 o
  15   9   7      174.01      157.15      7.26 o
  16   9   7       45.20       29.60      7.74 o
  17   9   7       64.73       65.99      7.50 o
  18   9   7      118.58      114.85     27.30 o
  19   9   7       11.04        2.37      7.85 o
  20   9   7        2.85        0.80      4.43 o
  21   9   7        8.33        8.94      5.54 o
  22   9   7        6.64        2.96     10.20 o
  23   9   7       11.83        0.71     43.62 o
  24   9   7        5.67        3.45      5.80 o
  25   9   7        1.68        8.23      7.72 o
  26   9   7      129.90      116.60      8.85 o
   0  10   7      529.55      524.91     17.01 o
   1  10   7      169.80      161.53      6.24 o
   2  10   7       62.19       46.12      4.77 o
   3  10   7      139.18      145.22      7.18 o
   4  10   7      120.34      113.28      6.10 o
   5  10   7       69.09       63.67      7.79 o
   6  10   7        0.33        4.29      3.89 o
   7  10   7       24.35       18.14     12.52 o
   8  10   7        4.63       -3.69      6.53 o
   9  10   7       10.44       19.09      4.61 o
  10  10   7       61.56       69.02      8.17 o
  11  10   7        0.09       -0.47      5.24 o
  12  10   7      342.69      359.47     42.92 o
  13  10   7       48.27       49.43     11.36 o
  14  10   7       30.46       29.29      9.25 o
  15  10   7        9.29       10.97      6.36 o
  16  10   7       34.60       33.63      5.52 o
  17  10   7       12.89       21.03     12.27 o
  18  10   7       40.86       49.67      6.58 o
  19  10   7       38.77       47.36     15.69 o
  20  10   7       71.78       86.76      8.62 o
  21  10   7      227.74      217.10     12.06 o
  22  10   7        1.75       -2.98      4.80 o
  23  10   7       13.16       30.36     18.42 o
   1  11   7        0.58        3.38      4.24 o
   2  11   7      495.54      517.99     35.34 o
   3  11   7      157.48      166.35      9.42 o
   4  11   7       35.44       41.88      8.10 o
   5  11   7       66.51       53.46     18.17 o
   6  11   7       30.18       43.96      6.79 o
   7  11   7       50.92       51.60      9.72 o
   8  11   7       72.44       71.24      8.04 o
   9  11   7        7.10       10.32      5.47 o
  10  11   7        0.05       10.09      5.42 o
  11  11   7       31.88       38.47      7.21 o
  12  11   7        7.22       -1.14      6.22 o
  13  11   7      356.53      367.92     32.38 o
  14  11   7        0.01        3.75      6.97 o
  15  11   7       10.90       16.84      7.22 o
  16  11   7        0.84        0.99     13.66 o
  17  11   7       20.96       20.05      6.05 o
  18  11   7       73.67       73.75      7.39 o
  19  11   7        3.51        9.76      6.98 o
   0  12   7      143.60       75.70     43.80 o
   1  12   7       92.01       87.11     15.92 o
   2  12   7       10.05      -17.53     28.46 o
   3  12   7       74.44       74.89     21.88 o
   4  12   7        1.90       12.63      8.02 o
   5  12   7       14.24       18.21      9.97 o
   6  12   7        0.00        8.68      7.13 o
   7  12   7        7.83        6.02      9.21 o
   8  12   7      182.47      192.56     13.98 o
   9  12   7        9.23       17.21      8.60 o
  10  12   7       97.40      108.43     14.26 o
  11  12   7      132.14      126.76     12.86 o
  12  12   7       49.63       48.83     14.88 o
  13  12   7        2.62       -6.72     15.11 o
   0   0   8    19906.38    21527.86    371.06 o
   1   0   8      152.85      129.77      2.91 o
   2   0   8     2298.52     2468.62     34.59 o
   3   0   8      700.32      865.48     14.33 o
   4   0   8     1986.53     1997.81     32.15 o
   5   0   8      490.20      490.93      8.73 o
   6   0   8     4183.57     4512.99     76.37 o
   7   0   8     3835.07     4090.10     62.32 o
   8   0   8        0.33        0.67      0.81 o
   9   0   8       59.46       70.15      1.94 o
  10   0   8        9.95        5.49      1.36 o
  11   0   8     1118.17     1082.36     20.60 o
  12   0   8     1125.11     1045.28     20.25 o
  13   0   8     1383.12     1333.60     25.42 o
  14   0   8     1150.02     1157.66     22.10 o
  15   0   8        0.35       -1.21      2.42 o
  16   0   8     1377.40     1302.44     30.14 o
  17   0   8     1032.38      877.12     18.56 o
  18   0   8     3324.48     3101.85     59.44 o
  19   0   8     1397.84     1279.10     32.36 o
  20   0   8      463.25      406.49     23.86 o
  21   0   8      374.88      396.28     13.39 o
  22   0   8      660.65      538.29     19.92 o
  23   0   8        5.23        4.02      3.92 o
  24   0   8       23.67        0.79      7.48 o
  25   0   8        6.06       17.53      8.94 o
  26   0   8       16.30       23.97      5.34 o
  27   0   8        9.78        2.83      9.18 o
  28   0   8      293.16      263.39     16.94 o
  29   0   8        0.41       -2.68      9.80 o
  30   0   8       12.09        6.46      9.02 o
  31   0   8       36.47       33.24      5.61 o
  32   0   8       25.75       16.58      9.73 o
  33   0   8      215.68      229.18     20.37 o
  34   0   8      160.45      163.43     19.28 o
  35   0   8      123.29      131.36     14.63 o
  36   0   8        0.02        5.65      9.27 o
   1   1   8      299.79      319.33      3.48 o
   2   1   8       10.03       20.73      0.84 o
   3   1   8        3.46        5.48      0.58 o
   4   1   8      263.06      292.81      6.56 o
   5   1   8      483.23      539.08      9.97 o
   6   1   8        2.60        2.58      0.38 o
   7   1   8      293.70      279.95      6.22 o
   8   1   8        7.43       15.80      0.92 o
   9   1   8       81.60       77.91      1.80 o
  10   1   8     1955.92     2021.56     26.85 o
  11   1   8        3.81        9.30      1.36 o
  12   1   8       21.56       29.22      1.46 o
  13   1   8       53.57       61.63      2.29 o
  14   1   8     1093.33     1037.43     15.32 o
  15   1   8      209.50      195.23      4.01 o
  16   1   8     1218.10     1137.59     17.12 o
  17   1   8        4.82       11.40      2.13 o
  18   1   8      161.05      160.85     12.08 o
  19   1   8      259.37      202.81      4.89 o
  20   1   8       31.66       18.83      2.49 o
  21   1   8      301.11      285.77      6.51 o
  22   1   8      498.74      416.93     11.62 o
  23   1   8       20.40       30.15      3.60 o
  24   1   8        5.92        4.72      3.14 o
  25   1   8      437.43      405.55     12.94 o
  26   1   8       79.09       79.17      5.40 o
  27   1   8       33.60       32.86      4.54 o
  28   1   8      158.87      156.10      7.14 o
  29   1   8        0.00        1.57      4.09 o
  30   1   8        5.00        1.12      5.17 o
  31   1   8      143.44      152.24      9.78 o
  32   1   8       18.55       22.14      5.07 o
  33   1   8      118.67      133.77      8.59 o
  34   1   8       44.47       57.03      8.76 o
  35   1   8        9.95       13.01      6.94 o
  36   1   8       41.09       33.17     12.35 o
   0   2   8     1000.88     1021.41     15.57 o
   1   2   8     1251.38     1358.97     15.20 o
   2   2   8     1091.64     1103.62     11.48 o
   3   2   8      243.01      263.57      3.16 o
   4   2   8       21.93       27.82      1.29 o
   5   2   8      268.87      265.22      3.17 o
   6   2   8       64.91       52.40      1.17 o
   7   2   8       11.25        9.95      0.90 o
   8   2   8       11.32        8.22      0.87 o
   9   2   8      317.64      338.56      4.69 o
  10   2   8      407.73      399.19      6.00 o
  11   2   8      725.44      696.24      8.87 o
  12   2   8      246.53      227.19      4.01 o
  13   2   8      186.20      151.83     10.81 o
  14   2   8      876.86      880.07     12.05 o
  15   2   8      739.46      677.33     22.91 o
  16   2   8      109.29      137.78      3.58 o
  17   2   8      164.94      160.06      5.72 o
  18   2   8        1.45        1.63      3.23 o
  19   2   8      788.14      803.68     25.32 o
  20   2   8      363.21      292.97      7.41 o
  21   2   8       14.76       11.88      3.72 o
  22   2   8     1958.42     1670.14     44.40 o
  23   2   8       24.17       18.94      3.46 o
  24   2   8      270.44      273.33     11.79 o
  25   2   8        0.32        2.65      3.39 o
  26   2   8        9.91        8.04      2.98 o
  27   2   8       64.18       44.98      4.58 o
  28   2   8       17.28       11.95      4.90 o
  29   2   8       18.50       28.95      5.59 o
  30   2   8        8.52       18.98      5.54 o
  31   2   8      209.15      218.48     10.19 o
  32   2   8      105.92      108.77      7.47 o
  33   2   8      372.49      425.01     18.59 o
  34   2   8        0.31        0.35      4.80 o
  35   2   8      592.20      673.44     27.90 o
  36   2   8        1.54        1.17      4.52 o
   1   3   8      399.80      422.24      5.22 o
   2   3   8       58.86       66.35      1.40 o
   3   3   8       30.39       38.88      1.96 o
   4   3   8      164.34      181.54      2.71 o
   5   3   8      109.28      111.85      2.00 o
   6   3   8      394.73      360.45      6.18 o
   7   3   8      102.77       84.47      2.35 o
   8   3   8      130.86      120.49      2.82 o
   9   3   8      407.82      365.60      6.62 o
  10   3   8      620.23      590.33      8.53 o
  11   3   8       45.64       46.91      1.83 o
  12   3   8      518.78      503.55      7.76 o
  13   3   8      209.55      194.57      6.46 o
  14   3   8     1097.22     1034.31     14.70 o
  15   3   8     1087.63     1007.56     16.16 o
  16   3   8      943.22      951.79     13.93 o
  17   3   8      136.03      114.73      5.42 o
  18   3   8      793.00      737.78     11.89 o
  19   3   8      997.92      961.08     14.49 o
  20   3   8      216.49      190.42     12.23 o
  21   3   8       34.03       35.18      2.60 o
  22   3   8      324.61      306.41      7.41 o
  23   3   8       16.30       25.99      6.67 o
  24   3   8      234.88      251.73      8.84 o
  25   3   8      306.34      262.57      9.57 o
  26   3   8        0.84        6.86      4.07 o
  27   3   8       59.66       58.62      5.52 o
  28   3   8       67.01       78.71      5.74 o
  29   3   8       18.32       17.59      5.32 o
  30   3   8      170.07      202.60     11.56 o
  31   3   8       40.94       63.33      8.49 o
  32   3   8      119.32      129.15      7.90 o
  33   3   8        0.09       -3.09      6.36 o
  34   3   8      114.59      123.95     12.51 o
  35   3   8       14.61       17.39      5.88 o
   0   4   8     2388.95     2597.04     39.01 o
   1   4   8       20.98       21.32      1.70 o
   2   4   8      666.76      692.22      9.21 o
   3   4   8      290.48      297.43      5.61 o
   4   4   8      205.02      171.35      5.18 o
   5   4   8     2241.98     2354.45     25.86 o
   6   4   8       18.80       22.82      1.14 o
   7   4   8     2074.86     2130.11     23.63 o
   8   4   8     1232.37     1153.99     14.00 o
   9   4   8      411.18      430.86      6.13 o
  10   4   8       73.82       57.86      1.79 o
  11   4   8       40.88       30.04      1.52 o
  12   4   8      216.99      182.87      3.42 o
  13   4   8     2021.20     1918.55     25.75 o
  14   4   8       15.63        7.44      2.43 o
  15   4   8     1085.84     1152.36     24.34 o
  16   4   8       55.03       42.81      2.30 o
  17   4   8      379.89      370.71      6.98 o
  18   4   8       95.69       96.13      3.22 o
  19   4   8       35.03       29.48      2.88 o
  20   4   8      318.84      307.82      7.91 o
  21   4   8      179.66      159.25      5.42 o
  22   4   8       35.65       35.47      7.59 o
  23   4   8      570.33      590.19     16.34 o
  24   4   8      127.77      116.42      9.01 o
  25   4   8      322.53      301.76     10.24 o
  26   4   8      275.30      303.88     21.21 o
  27   4   8      248.10      257.32     10.06 o
  28   4   8      118.16       87.86      5.96 o
  29   4   8      202.52      226.38     10.47 o
  30   4   8        0.82        4.33      4.16 o
  31   4   8       51.94       54.95      7.05 o
  32   4   8       42.49       39.21      5.95 o
  33   4   8        4.40       -2.18      5.14 o
  34   4   8        1.24       -6.04      6.04 o
   1   5   8        6.64        7.38      1.60 o
   2   5   8     1073.67     1043.42     14.57 o
   3   5   8      636.67      659.35     10.53 o
   4   5   8      598.51      624.35      9.99 o
   5   5   8       82.99      120.77      3.05 o
   6   5   8     2218.43     2162.36     28.51 o
   7   5   8     2473.52     2428.39     29.30 o
   8   5   8      419.80      432.49      6.84 o
   9   5   8       50.66       51.57      3.27 o
  10   5   8      220.15      202.78      4.51 o
  11   5   8      168.00      133.20      3.78 o
  12   5   8       41.14       35.02      1.91 o
  13   5   8      396.51      393.11      7.66 o
  14   5   8      221.67      168.56      5.13 o
  15   5   8       26.21       40.75      5.67 o
  16   5   8      288.37      275.37      8.48 o
  17   5   8       89.56       73.50      5.28 o
  18   5   8        0.51        9.27      2.84 o
  19   5   8      271.20      272.82      8.66 o
  20   5   8       20.04       24.39      3.47 o
  21   5   8      294.87      305.47      9.32 o
  22   5   8       10.62        6.40      6.06 o
  23   5   8       59.57       43.03      3.32 o
  24   5   8        4.06        9.41      4.68 o
  25   5   8      145.20      169.77      8.32 o
  26   5   8      541.31      551.95     16.23 o
  27   5   8       66.35       62.70      5.26 o
  28   5   8      701.30      795.62     30.61 o
  29   5   8       21.22       20.47      7.24 o
  30   5   8      134.10      146.61      8.21 o
  31   5   8      149.32      141.92      8.26 o
  32   5   8        4.43       13.40      6.66 o
  33   5   8       11.30        4.24      5.43 o
   0   6   8      577.30      554.56     16.39 o
   1   6   8        0.05        2.06      2.06 o
   2   6   8        5.79        0.91      5.23 o
   3   6   8       95.96       86.52      6.03 o
   4   6   8      750.20      779.55     17.47 o
   5   6   8       61.45       54.96      2.91 o
   6   6   8        5.12       -3.60      6.26 o
   7   6   8      212.94      231.90     14.69 o
   8   6   8        8.05        1.24      3.84 o
   9   6   8      151.22      134.12     10.86 o
  10   6   8        2.28        8.16      2.18 o
  11   6   8      125.55       87.91      3.09 o
  12   6   8       46.25       34.11      2.33 o
  13   6   8      248.82      213.94      8.59 o
  14   6   8      166.67      159.59     10.05 o
  15   6   8      135.46      143.52      6.61 o
  16   6   8       24.32       23.63      3.38 o
  17   6   8        2.34       -2.13      2.62 o
  18   6   8       67.85       65.95      7.38 o
  19   6   8       64.32       64.42      3.94 o
  20   6   8        0.25       -0.46      3.87 o
  21   6   8        1.76        7.64      8.42 o
  22   6   8       17.17       30.10      4.54 o
  23   6   8       35.30       50.17      4.51 o
  24   6   8       45.46       39.56      4.82 o
  25   6   8        0.76        7.07      5.57 o
  26   6   8       14.02        8.33      5.07 o
  27   6   8       46.33       54.74      6.47 o
  28   6   8        2.20        8.03      5.09 o
  29   6   8        7.65        6.33      9.70 o
  30   6   8       48.51       53.47      6.84 o
  31   6   8      157.34      161.06     10.16 o
  32   6   8        6.36       28.29      6.50 o
   1   7   8      782.25      780.97     13.66 o
   2   7   8       15.50       13.47      2.39 o
   3   7   8      488.37      468.34      9.76 o
   4   7   8     1114.88     1116.36     17.76 o
   5   7   8      272.21      247.52      6.43 o
   6   7   8      718.35      720.79     13.62 o
   7   7   8      971.68      984.74     17.49 o
   8   7   8        0.79        1.62      4.10 o
   9   7   8      109.86       88.77      7.30 o
  10   7   8       34.42       39.50      2.29 o
  11   7   8      191.08      218.70      5.20 o
  12   7   8      108.44       98.71     11.38 o
  13   7   8        5.00        8.17      4.16 o
  14   7   8      128.22      114.77      5.65 o
  15   7   8       53.27       56.78     11.25 o
  16   7   8       15.73       16.93      4.82 o
  17   7   8        6.72        5.38      5.25 o
  18   7   8       65.09       70.30      4.39 o
  19   7   8      587.36      610.54     17.91 o
  20   7   8      290.22      290.40      9.23 o
  21   7   8       61.07       77.79      8.09 o
  22   7   8      129.23      144.80      8.32 o
  23   7   8        3.87       10.25      4.69 o
  24   7   8        8.36       16.49      3.79 o
  25   7   8      116.60      112.43      6.94 o
  26   7   8      105.20      128.66      9.57 o
  27   7   8       31.83       38.75      6.25 o
  28   7   8     1210.43     1351.68     65.23 o
  29   7   8      148.45      123.54      9.32 o
  30   7   8      419.52      403.44     32.38 o
   0   8   8       41.46       34.18      5.83 o
   1   8   8       31.97       30.13      6.12 o
   2   8   8        0.04        4.87      3.37 o
   3   8   8      201.04      216.04      6.27 o
   4   8   8        0.17        1.43      3.19 o
   5   8   8     1129.08     1128.48     21.15 o
   6   8   8      222.20      211.29      6.32 o
   7   8   8      107.57       93.25      5.33 o
   8   8   8       12.83       15.92      2.62 o
   9   8   8        1.78        3.36      3.13 o
  10   8   8      312.42      287.11      7.46 o
  11   8   8      145.99      121.96     12.21 o
  12   8   8       25.64       26.71      3.62 o
  13   8   8      334.85      361.90     15.64 o
  14   8   8      198.95      207.05      7.78 o
  15   8   8      184.84      171.80     11.71 o
  16   8   8        5.31       11.17      3.33 o
  17   8   8       32.44       44.80      5.95 o
  18   8   8       16.86       12.13      4.40 o
  19   8   8       79.34       85.55      5.98 o
  20   8   8        4.26        0.23      5.56 o
  21   8   8        0.00        8.55      8.32 o
  22   8   8       66.16       63.94     12.62 o
  23   8   8      115.18      117.25      9.22 o
  24   8   8      139.61      124.92     12.47 o
  25   8   8       24.87       43.50     18.39 o
  26   8   8       57.54       69.89     23.41 o
  27   8   8      718.81      649.46     29.23 o
  28   8   8       37.18       31.84      8.22 o
   1   9   8      114.36      106.67      5.22 o
   2   9   8      232.12      226.57      7.64 o
   3   9   8      486.04      488.75     11.78 o
   4   9   8      262.17      250.98      7.26 o
   5   9   8       26.45       29.41      3.55 o
   6   9   8      402.57      391.29     11.67 o
   7   9   8      658.72      697.63     18.32 o
   8   9   8     1443.98     1492.14     43.82 o
   9   9   8       16.55       26.73      8.85 o
  10   9   8      695.46      744.42     22.07 o
  11   9   8        2.62       10.05      4.85 o
  12   9   8       15.63       18.14      3.63 o
  13   9   8        3.71       13.99      8.47 o
  14   9   8      510.52      534.53     14.78 o
  15   9   8       63.08       54.48      4.73 o
  16   9   8      568.75      645.77     46.96 o
  17   9   8        0.01        2.43      4.67 o
  18   9   8       13.20       13.64      5.09 o
  19   9   8        1.39       -1.42      5.26 o
  20   9   8        5.37       10.25      5.78 o
  21   9   8       81.60       79.44     11.78 o
  22   9   8        3.14       -0.55      6.30 o
  23   9   8       20.41        7.88      5.78 o
  24   9   8        0.66      -10.13     10.13 o
  25   9   8       18.04        0.69      7.07 o
   0  10   8      444.11      427.34     12.95 o
   1  10   8       63.21       59.88      4.73 o
   2  10   8       68.16       67.02      5.28 o
   3  10   8      158.64      175.18     10.58 o
   4  10   8        0.47        2.79      5.81 o
   5  10   8      609.78      616.35     16.28 o
   6  10   8      298.98      277.86     10.36 o
   7  10   8        0.99       20.36     12.39 o
   8  10   8      221.03      219.82      8.61 o
   9  10   8       17.80       20.37      3.99 o
  10  10   8        5.42        5.81      4.20 o
  11  10   8      137.76      159.20     14.59 o
  12  10   8        8.43        1.13      3.78 o
  13  10   8      112.40      112.24     11.01 o
  14  10   8        6.52       14.16      6.49 o
  15  10   8       41.99       45.53      6.86 o
  16  10   8       86.13       80.86     10.85 o
  17  10   8      156.85      132.61     33.70 o
  18  10   8       48.82       38.59     15.00 o
  19  10   8        0.21        5.18      7.87 o
  20  10   8        2.52        4.56      5.99 o
  21  10   8       45.46       44.95     14.42 o
  22  10   8       86.59       78.47      9.21 o
   1  11   8       85.58       75.94      7.44 o
   2  11   8       98.09      114.04      8.73 o
   3  11   8       15.85       16.78      5.96 o
   4  11   8        1.15       -7.45      9.76 o
   5  11   8       37.49       27.71      7.31 o
   6  11   8        2.01       -1.76      9.36 o
   7  11   8       12.78        8.28      8.87 o
   8  11   8       67.27       67.39      7.46 o
   9  11   8        8.90        9.80      6.19 o
  10  11   8      340.27      314.22     30.47 o
  11  11   8        0.02       -7.85      7.85 o
  12  11   8        1.21       12.53     10.76 o
  13  11   8      109.38       91.75      9.70 o
  14  11   8      355.61      342.79     19.25 o
  15  11   8        0.82        1.34      7.17 o
  16  11   8        4.44        9.28      6.61 o
  17  11   8       13.58       19.78     10.97 o
  18  11   8        1.40       10.67      8.80 o
   0  12   8      124.39       78.55     48.53 o
   1  12   8       38.12       59.50     27.49 o
   2  12   8       60.59       60.30      9.48 o
   3  12   8        0.92        1.56     16.38 o
   4  12   8      138.59      121.75     12.38 o
   5  12   8       27.69        3.80     13.06 o
   6  12   8        4.12       12.67     13.10 o
   7  12   8        9.16       18.56     26.98 o
   8  12   8       19.50       19.95      6.62 o
   9  12   8        6.68        3.20      8.89 o
  10  12   8       10.85       20.90      7.90 o
  11  12   8      133.95       86.56     16.96 o
   1   1   9       46.59       57.10      1.92 o
   2   1   9      475.69      477.36      5.19 o
   3   1   9      530.63      543.30      5.95 o
   4   1   9       67.05       81.89      1.70 o
   5   1   9      250.55      276.24      4.22 o
   6   1   9      109.48      135.18      2.19 o
   7   1   9      121.35      128.32      2.05 o
   8   1   9       33.90       36.31      0.83 o
   9   1   9      301.75      277.56      3.80 o
  10   1   9       14.52       11.75      3.10 o
  11   1   9       18.01       30.74      1.39 o
  12   1   9      565.17      508.83      7.58 o
  13   1   9       35.73       31.56      1.52 o
  14   1   9      415.18      390.25      6.78 o
  15   1   9     3252.25     3199.71     39.24 o
  16   1   9      189.13      187.98      4.38 o
  17   1   9       33.82       42.00      2.30 o
  18   1   9     3659.41     3387.88     57.88 o
  19   1   9        6.82        9.26      2.38 o
  20   1   9      161.21      150.35      6.41 o
  21   1   9        0.01        1.45      2.85 o
  22   1   9       98.51       70.73      4.57 o
  23   1   9       10.35       10.43      3.29 o
  24   1   9       35.00       31.65      3.25 o
  25   1   9       54.64       43.11      5.22 o
  26   1   9       14.91        5.87      4.91 o
  27   1   9      292.33      295.04     11.07 o
  28   1   9      157.85      186.05     25.98 o
  29   1   9       56.07       61.05      5.30 o
  30   1   9        3.42        3.48      4.07 o
  31   1   9      171.65      198.99     11.45 o
  32   1   9        2.55       -2.14      6.98 o
  33   1   9      407.44      440.39     19.96 o
  34   1   9      172.69      177.35     13.90 o
  35   1   9        0.13       -5.52      5.52 o
   0   2   9        9.08       13.96      1.39 o
   1   2   9       46.81       44.52      2.15 o
   2   2   9       86.87       91.16      1.38 o
   3   2   9     1078.66     1212.61     14.97 o
   4   2   9      637.37      669.82      7.07 o
   5   2   9       37.14       31.54      2.11 o
   6   2   9      255.83      255.57      3.21 o
   7   2   9      306.76      303.28      3.78 o
   8   2   9      183.04      188.95      2.83 o
   9   2   9     1101.22     1043.61     11.70 o
  10   2   9     1299.27     1203.85     14.20 o
  11   2   9       77.12       96.85      2.24 o
  12   2   9     1146.25     1088.63     14.27 o
  13   2   9     2617.75     2525.09     50.03 o
  14   2   9      499.08      469.95      7.61 o
  15   2   9      695.53      637.19     10.26 o
  16   2   9      219.44      188.03      4.57 o
  17   2   9      403.13      377.95      8.09 o
  18   2   9      161.31      184.10      5.88 o
  19   2   9      413.69      291.11     14.94 o
  20   2   9     1058.02      932.62     44.10 o
  21   2   9      593.00      535.63     12.53 o
  22   2   9      238.49      216.63      7.87 o
  23   2   9      299.70      274.21     17.42 o
  24   2   9       15.52       19.39      3.48 o
  25   2   9        3.45       12.31      3.89 o
  26   2   9       34.67       38.30      6.19 o
  27   2   9        3.98        0.95      6.67 o
  28   2   9       74.90       79.55      5.64 o
  29   2   9       78.65       70.75      9.55 o
  30   2   9       39.19       58.79      6.26 o
  31   2   9       76.41       80.98     10.58 o
  32   2   9      289.48      320.39     13.83 o
  33   2   9      140.01      157.60      9.32 o
  34   2   9      277.35      289.83     13.80 o
  35   2   9      134.15      127.29      9.33 o
   1   3   9       94.68      122.70      2.16 o
   2   3   9      370.68      409.31      5.64 o
   3   3   9       23.44       15.56      1.10 o
   4   3   9        1.76        2.60      1.06 o
   5   3   9       16.45       11.40      1.10 o
   6   3   9       80.78       70.76      2.65 o
   7   3   9      382.48      358.40      5.48 o
   8   3   9     1047.40      966.58     10.68 o
   9   3   9     1088.69     1037.97     14.24 o
  10   3   9     1983.06     1868.60     21.53 o
  11   3   9      477.60      418.67      6.93 o
  12   3   9     2363.70     2239.05     26.37 o
  13   3   9      450.08      439.33      7.38 o
  14   3   9        4.72        1.21      1.61 o
  15   3   9     2060.26     2172.76     27.80 o
  16   3   9       91.91       59.91      2.76 o
  17   3   9      472.77      355.11      7.46 o
  18   3   9       24.79       41.80      2.70 o
  19   3   9       98.99       97.66     13.45 o
  20   3   9       11.02        8.52      2.03 o
  21   3   9       77.40       88.60      3.59 o
  22   3   9      127.93      100.26      4.00 o
  23   3   9        2.47        4.78      3.32 o
  24   3   9       23.22       39.37      3.73 o
  25   3   9      108.93      133.23      7.76 o
  26   3   9       85.83       85.26      5.09 o
  27   3   9        9.17       17.74      5.28 o
  28   3   9        0.21        6.05      4.36 o
  29   3   9       56.75       78.50      6.70 o
  30   3   9      432.61      476.33     16.79 o
  31   3   9        1.73        1.16      5.32 o
  32   3   9       13.24       27.43      6.12 o
  33   3   9        0.19       13.05      6.59 o
  34   3   9       57.69       59.01      6.59 o
   0   4   9      182.42      219.45      4.47 o
   1   4   9      719.81      726.84      8.37 o
   2   4   9      312.79      310.52      4.70 o
   3   4   9      137.48      144.29      2.94 o
   4   4   9      656.55      690.16      9.20 o
   5   4   9      153.38      117.86      2.91 o
   6   4   9       34.12       25.34      1.59 o
   7   4   9      351.03      346.31     10.21 o
   8   4   9      219.71      210.10      3.63 o
   9   4   9      584.74      544.64      8.01 o
  10   4   9     5457.98     5458.10     76.12 o
  11   4   9     2019.70     1980.78     22.52 o
  12   4   9     1276.17     1165.36     18.15 o
  13   4   9     1697.30     1444.15     25.95 o
  14   4   9      836.35      744.33     11.09 o
  15   4   9      147.04      121.89      6.84 o
  16   4   9      120.29       71.72      3.13 o
  17   4   9        0.01        0.29      2.81 o
  18   4   9      392.86      352.15      8.70 o
  19   4   9      345.06      307.80      8.31 o
  20   4   9       60.17       45.19      3.86 o
  21   4   9       52.89       43.64      4.05 o
  22   4   9        2.85        1.79      3.72 o
  23   4   9       78.95       74.01      4.39 o
  24   4   9      120.44      113.52      5.14 o
  25   4   9      232.27      236.52      9.49 o
  26   4   9        4.77        2.45      4.38 o
  27   4   9      356.34      382.12     12.91 o
  28   4   9        3.53        8.67      4.79 o
  29   4   9      134.32      140.07      8.36 o
  30   4   9       79.36       88.51      9.38 o
  31   4   9        2.97        1.85      4.32 o
  32   4   9        0.16        4.86      7.16 o
  33   4   9       50.23       52.20      9.41 o
  34   4   9       25.18       22.28      6.05 o
   1   5   9      311.85      292.19     15.56 o
   2   5   9       21.11       13.20      1.98 o
   3   5   9        0.41        4.49      2.95 o
   4   5   9      375.42      391.03      7.62 o
   5   5   9        2.94        5.78      2.23 o
   6   5   9      102.36       92.05      2.78 o
   7   5   9      482.61      469.03      7.84 o
   8   5   9     1819.67     1824.45     30.19 o
   9   5   9      952.65      991.85     14.39 o
  10   5   9      437.18      400.68      7.81 o
  11   5   9      874.83      977.61     14.46 o
  12   5   9      603.23      520.75      8.90 o
  13   5   9      278.19      284.79      7.75 o
  14   5   9        7.64       18.93      2.60 o
  15   5   9      105.50       84.52      6.48 o
  16   5   9        0.10        2.97      2.57 o
  17   5   9       65.01       49.21      3.20 o
  18   5   9       54.03       45.58      3.81 o
  19   5   9        7.21        6.08      3.89 o
  20   5   9       31.79       38.83      9.57 o
  21   5   9       54.17       72.13      4.71 o
  22   5   9        3.53        3.67     10.79 o
  23   5   9       50.13       53.66      4.67 o
  24   5   9      230.18      253.65      7.70 o
  25   5   9      203.76      219.53      9.32 o
  26   5   9       49.34       48.95     12.62 o
  27   5   9       17.02       12.50      6.79 o
  28   5   9       74.84       81.78      6.35 o
  29   5   9      102.04      125.23      8.72 o
  30   5   9       23.79       30.87      7.86 o
  31   5   9      119.27      113.90     11.88 o
  32   5   9        9.99        1.53      6.56 o
   0   6   9      117.38      119.92      5.58 o
   1   6   9       55.87       52.54      4.75 o
   2   6   9      468.15      460.11      8.97 o
   3   6   9       29.71       32.53      2.66 o
   4   6   9     2394.61     2464.97     46.68 o
   5   6   9     1978.45     2045.14     29.88 o
   6   6   9      195.57      180.62      4.85 o
   7   6   9     2783.34     2743.44    118.47 o
   8   6   9     1076.86     1001.10     18.77 o
   9   6   9       56.32       44.35      2.39 o
  10   6   9       43.13       32.09      6.82 o
  11   6   9        1.00        0.99      2.26 o
  12   6   9      196.74      158.20      4.90 o
  13   6   9        1.16        3.50      2.61 o
  14   6   9       29.24       29.84      3.87 o
  15   6   9      571.83      535.61     12.89 o
  16   6   9      140.43      144.34     10.42 o
  17   6   9      381.15      400.57     10.24 o
  18   6   9       34.62       36.63      5.15 o
  19   6   9       29.97       47.13      7.85 o
  20   6   9       28.34       41.31      9.49 o
  21   6   9        0.51        5.42      3.39 o
  22   6   9        0.00       11.33      5.01 o
  23   6   9        0.53        2.49      3.82 o
  24   6   9      115.25      131.90     10.07 o
  25   6   9        4.06        5.14      9.77 o
  26   6   9       89.64       95.47      8.66 o
  27   6   9      143.18      157.36     12.93 o
  28   6   9        9.35       15.72      5.14 o
  29   6   9       72.55       67.77      6.31 o
  30   6   9      146.07      152.79      9.26 o
  31   6   9      153.43      121.45     10.16 o
   1   7   9       91.23       88.84     10.91 o
   2   7   9      261.98      256.61      6.29 o
   3   7   9        0.02       -0.74      4.56 o
   4   7   9       37.71       48.68      3.13 o
   5   7   9       45.60       30.96      3.86 o
   6   7   9       37.87       36.87      2.76 o
   7   7   9      193.62      177.94      4.92 o
   8   7   9       56.50       38.52      3.04 o
   9   7   9      344.11      323.91     22.01 o
  10   7   9      517.07      488.22     10.91 o
  11   7   9       15.80        7.12      2.98 o
  12   7   9        7.62        1.34      3.53 o
  13   7   9       27.37       26.29      3.98 o
  14   7   9        1.76        5.24      3.60 o
  15   7   9       40.69       36.29      4.29 o
  16   7   9       24.16       32.45      4.02 o
  17   7   9       42.00       46.45      4.30 o
  18   7   9        9.61        8.74      4.47 o
  19   7   9        0.03       -1.72      4.99 o
  20   7   9        0.00       -2.54      4.76 o
  21   7   9        1.24        0.91      4.17 o
  22   7   9        5.39       11.62      5.28 o
  23   7   9        0.20        7.39      4.32 o
  24   7   9      225.34      255.89     19.12 o
  25   7   9       28.15       29.11      5.27 o
  26   7   9        4.69        8.35      5.56 o
  27   7   9        6.54       25.93      6.50 o
  28   7   9        2.10        3.84      5.21 o
  29   7   9       25.51       28.82      8.32 o
   0   8   9       12.00        5.38      2.96 o
   1   8   9      230.55      223.42      6.01 o
   2   8   9       90.56       79.41      3.87 o
   3   8   9      341.08      357.67      8.98 o
   4   8   9        0.32       -0.89      4.52 o
   5   8   9      173.46      140.65      7.92 o
   6   8   9       12.44       12.02      4.70 o
   7   8   9      603.04      607.75     14.49 o
   8   8   9       26.42       17.31      3.09 o
   9   8   9        4.43       -0.53      5.23 o
  10   8   9      567.92      609.29     23.21 o
  11   8   9      520.76      570.86     22.70 o
  12   8   9      407.16      406.74     11.12 o
  13   8   9       41.40       51.43      5.75 o
  14   8   9       76.97       87.53      5.31 o
  15   8   9       13.58       19.20      3.45 o
  16   8   9        0.65        3.35      4.10 o
  17   8   9       50.62       49.98      4.27 o
  18   8   9      160.37      149.48      7.01 o
  19   8   9      107.71      110.41      6.78 o
  20   8   9        2.10        4.73      4.29 o
  21   8   9       23.02       23.10      6.66 o
  22   8   9       11.14       13.57      5.98 o
  23   8   9       30.77       46.38      7.64 o
  24   8   9       25.68       22.51      4.26 o
  25   8   9       65.76       73.95      7.79 o
  26   8   9        8.28       11.77      5.77 o
  27   8   9      162.79      146.73     10.34 o
   1   9   9       13.42       22.94      8.57 o
   2   9   9       60.66       53.84      4.27 o
   3   9   9        7.78       11.65      5.40 o
   4   9   9      149.18      154.25      7.09 o
   5   9   9       92.13       90.51      6.14 o
   6   9   9       15.68       10.19      5.66 o
   7   9   9       41.98       25.82      4.83 o
   8   9   9        0.11        0.92      4.07 o
   9   9   9      366.16      336.87     14.95 o
  10   9   9      939.68      904.45     39.33 o
  11   9   9       48.91       52.69      5.21 o
  12   9   9      646.38      666.21     18.33 o
  13   9   9      254.76      248.16     10.83 o
  14   9   9       39.08       45.15      7.92 o
  15   9   9      218.92      227.24     11.65 o
  16   9   9      128.40      150.70      8.36 o
  17   9   9      142.87      160.21      7.92 o
  18   9   9       99.89      122.91      8.79 o
  19   9   9       60.24       50.54     14.14 o
  20   9   9        0.06       -0.29      5.98 o
  21   9   9       16.28       11.78      6.07 o
  22   9   9        5.53        8.75      5.81 o
  23   9   9        5.32        1.27     11.47 o
  24   9   9       34.18       13.95     20.62 o
   0  10   9      147.94      142.49     11.36 o
   1  10   9       89.93       89.68      8.32 o
   2  10   9       50.49       48.68      6.95 o
   3  10   9      157.68      162.13      9.66 o
   4  10   9       17.03       12.47      6.49 o
   5  10   9        2.20        8.98     12.15 o
   6  10   9        0.54       -6.66      6.66 o
   7  10   9       64.83       43.28      6.01 o
   8  10   9      914.26      921.84     29.83 o
   9  10   9      942.38     1019.16     33.25 o
  10  10   9      262.93      238.49     12.81 o
  11  10   9      218.28      192.49     10.34 o
  12  10   9      652.47      643.39     29.83 o
  13  10   9       13.58       19.74     11.13 o
  14  10   9       59.39       52.67      9.10 o
  15  10   9       33.67       31.58      9.17 o
  16  10   9      122.14      113.94     11.47 o
  17  10   9        5.59        4.88      7.30 o
  18  10   9        6.74        6.29     15.14 o
  19  10   9       18.59       19.46      6.10 o
  20  10   9        0.00        1.03      6.81 o
  21  10   9       38.29       49.23      8.95 o
   1  11   9       22.85       24.27     10.65 o
   2  11   9        0.45       -2.57      6.08 o
   3  11   9       35.97       50.29     11.57 o
   4  11   9       22.83       31.16      7.01 o
   5  11   9       54.02       60.05     12.44 o
   6  11   9        0.13        6.84     10.28 o
   7  11   9        5.17       -3.90      6.74 o
   8  11   9       46.83       39.60      7.88 o
   9  11   9      425.02      436.48     21.22 o
  10  11   9      519.98      533.12     26.00 o
  11  11   9      201.67      205.58     13.87 o
  12  11   9      286.53      254.80     29.24 o
  13  11   9        1.60       12.56      7.99 o
  14  11   9      169.84      168.82     25.28 o
  15  11   9       36.70       40.58     12.56 o
  16  11   9       40.19       54.14     10.46 o
   0  12   9       83.75       11.16     55.81 o
   1  12   9        8.88        7.94     16.36 o
   2  12   9       14.28       14.28     13.52 o
   3  12   9        0.13       16.18     11.67 o
   4  12   9        6.32       11.82     11.22 o
   5  12   9        1.22        2.07      7.89 o
   6  12   9       42.06       37.21      6.40 o
   7  12   9       30.81       23.73     13.45 o
   8  12   9       17.64       30.83     18.45 o
   9  12   9      146.00      128.38     14.39 o
   0   0  10      189.81      192.17      7.08 o
   1   0  10      342.20      337.66      5.54 o
   2   0  10      217.43      272.89      5.37 o
   3   0  10      950.50      913.91     14.74 o
   4   0  10       90.37       96.31      2.50 o
   5   0  10      490.72      524.91      9.57 o
   6   0  10      937.69      871.63     16.44 o
   7   0  10      226.56      261.13      7.50 o
   8   0  10      929.32      981.76     21.81 o
   9   0  10      992.29      975.24     24.64 o
  10   0  10      118.71      114.90      2.73 o
  11   0  10      825.73      745.71     13.94 o
  12   0  10      972.45      890.23     16.62 o
  13   0  10       57.11       54.26      2.91 o
  14   0  10        0.51        0.96      1.36 o
  15   0  10      412.90      392.59     12.41 o
  16   0  10     1651.48     1666.47     35.98 o
  17   0  10        1.64       -0.27      4.60 o
  18   0  10       63.13       61.50      5.28 o
  19   0  10        1.65       -3.61      3.61 o
  20   0  10      457.90      371.72     18.79 o
  22   0  10     2056.77     1985.39     83.73 o
  23   0  10      774.44      687.34     31.02 o
  24   0  10       57.20       43.27      8.55 o
  25   0  10     1019.75      909.71     45.49 o
  26   0  10       11.14        7.56      9.06 o
  27   0  10      252.32      272.50     11.87 o
  28   0  10      151.85      148.65     13.86 o
  29   0  10      873.93      923.06     44.41 o
  30   0  10       79.41       89.17      9.20 o
  31   0  10       87.17       79.37     14.88 o
  32   0  10      980.51     1167.94     70.57 o
  33   0  10      593.07      663.23     41.83 o
  34   0  10      274.62      334.25     26.73 o
  35   0  10        0.03       12.52      8.79 o
   1   1  10     1164.62     1170.34     10.66 o
   2   1  10        0.66        3.42      0.84 o
   3   1  10        9.71       13.84      1.18 o
   4   1  10      166.28      174.21      2.91 o
   5   1  10      193.86      212.83      3.57 o
   6   1  10       69.56       87.53      2.15 o
   7   1  10     2042.16     1970.68     29.94 o
   8   1  10      808.75      700.88      9.27 o
   9   1  10       82.40       74.37      4.60 o
  10   1  10       13.02       11.90      0.61 o
  11   1  10     1408.98     1376.97     18.14 o
  12   1  10      626.67      548.47      9.27 o
  13   1  10     4994.21     4899.86     64.70 o
  14   1  10      117.38       89.95      2.94 o
  15   1  10        0.32        6.33      1.81 o
  16   1  10       42.01       36.30      4.21 o
  17   1  10       64.10       57.28      5.47 o
  18   1  10      620.25      625.61     17.66 o
  19   1  10      589.71      520.18     25.41 o
  20   1  10        1.32        6.90      2.74 o
  21   1  10       11.96        4.80      2.84 o
  22   1  10       41.76       42.62      5.11 o
  23   1  10       39.81       38.31      3.63 o
  24   1  10      207.14      165.33     13.49 o
  25   1  10      287.86      268.50     10.87 o
  26   1  10       13.36       20.32      4.67 o
  27   1  10       12.22        7.56      4.98 o
  28   1  10       19.60       31.26      8.05 o
  29   1  10       19.67       32.84      7.31 o
  30   1  10      114.02      120.94      9.69 o
  31   1  10      150.15      164.61     10.12 o
  32   1  10       27.56       47.17      8.60 o
  33   1  10       36.12       57.03      7.54 o
  34   1  10      166.54      189.46     11.83 o
  35   1  10       35.92       28.06      8.16 o
   0   2  10     1232.28     1161.61     15.81 o
   1   2  10      705.06      706.53      7.55 o
   2   2  10       30.07       34.20      1.76 o
   3   2  10      179.49      221.71      3.98 o
   4   2  10     1204.89     1234.29     11.56 o
   5   2  10      242.21      241.81      2.86 o
   6   2  10       31.40       23.91      2.34 o
   7   2  10      895.31      833.50      8.37 o
   8   2  10        6.92        4.71      1.00 o
   9   2  10      267.67      226.69      3.18 o
  10   2  10     3199.06     3123.87     34.85 o
  11   2  10      190.91      162.48      3.19 o
  12   2  10      545.09      510.24     11.00 o
  13   2  10      267.19      287.30      4.98 o
  14   2  10       66.80       49.35      2.51 o
  15   2  10        4.24        0.14      2.68 o
  16   2  10     2889.98     2567.24     42.54 o
  17   2  10      100.09       98.60      5.32 o
  18   2  10      820.81      733.68     15.92 o
  19   2  10        3.30        5.34      2.30 o
  20   2  10      629.38      654.41     23.76 o
  21   2  10      309.82      294.81      8.45 o
  22   2  10      131.31      111.96      4.85 o
  23   2  10      103.30       90.87      5.19 o
  24   2  10      277.86      240.95      9.12 o
  25   2  10      110.34      107.32      5.60 o
  26   2  10        0.76        5.83      3.94 o
  27   2  10        6.49        5.76      5.01 o
  28   2  10       76.65       77.73      5.84 o
  29   2  10      189.43      214.77      7.93 o
  30   2  10      104.86      118.36     10.17 o
  31   2  10       70.03       58.32     15.50 o
  32   2  10      125.47      134.43     10.17 o
  33   2  10      146.22      175.63     16.38 o
  34   2  10      198.33      207.26     14.02 o
   1   3  10      247.40      271.72      4.23 o
   2   3  10      788.02      740.54     11.38 o
   3   3  10      114.62       98.54      2.03 o
   4   3  10      316.23      283.73      3.83 o
   5   3  10      170.18      133.28      2.25 o
   6   3  10       95.53      101.96      2.12 o
   7   3  10      339.72      349.50      4.69 o
   8   3  10     2085.48     1954.61     34.98 o
   9   3  10      201.89      190.58      3.86 o
  10   3  10      595.77      569.75      7.32 o
  11   3  10      997.66      949.15     12.68 o
  12   3  10       68.24       85.59      3.08 o
  13   3  10        4.68        0.29      5.30 o
  14   3  10      283.86      344.58      6.98 o
  15   3  10     4528.99     4229.07     57.27 o
  16   3  10       22.92       27.86      3.04 o
  17   3  10       33.30       29.06      4.43 o
  18   3  10       22.80       25.60      6.06 o
  19   3  10      424.96      424.06     25.19 o
  20   3  10       23.09       28.79      2.62 o
  21   3  10      572.57      515.87     11.88 o
  22   3  10      170.42      157.03      5.50 o
  23   3  10      203.67      222.60      9.35 o
  24   3  10      697.00      785.51     31.21 o
  25   3  10       91.29       92.26      8.02 o
  26   3  10       23.15       29.57      4.17 o
  27   3  10       39.46       34.59      7.64 o
  28   3  10        0.63        0.27      7.04 o
  29   3  10        0.12       -2.81      6.45 o
  30   3  10      339.33      366.45     15.85 o
  31   3  10       12.63       22.56      5.41 o
  32   3  10      118.98      125.05      8.34 o
  33   3  10       70.57       67.03      8.05 o
  34   3  10       57.44       53.96      8.22 o
   0   4  10     1592.56     1562.07     23.85 o
   1   4  10      675.39      624.49      8.98 o
   2   4  10      272.71      266.79      4.02 o
   3   4  10       81.97       70.90      1.78 o
   4   4  10      634.47      600.23      7.77 o
   5   4  10      272.70      261.17      4.49 o
   6   4  10      120.01      115.60      5.44 o
   7   4  10        0.70        3.49      1.16 o
   8   4  10      144.20      134.68      2.89 o
   9   4  10      106.61       82.90      6.60 o
  10   4  10      176.19      142.96      3.45 o
  11   4  10      190.96      216.53      4.23 o
  12   4  10     2717.94     2506.45     33.19 o
  13   4  10       52.09       82.29      2.54 o
  14   4  10      756.46      663.77     12.21 o
  15   4  10        1.35       -0.35      2.06 o
  16   4  10       68.53       54.71      2.72 o
  17   4  10        0.14        3.06      2.20 o
  18   4  10      133.34      122.66     14.39 o
  19   4  10      241.54      197.91      5.56 o
  20   4  10       98.54       72.07      9.84 o
  21   4  10       28.44       24.88      3.24 o
  22   4  10      108.34      112.06      5.39 o
  23   4  10       12.33       18.41      3.59 o
  24   4  10       13.25        8.96      4.28 o
  25   4  10        0.42        2.41     14.23 o
  26   4  10       56.68       68.67      5.73 o
  27   4  10      194.91      231.46     16.02 o
  28   4  10        5.56        3.49      6.03 o
  29   4  10       71.18       93.19      6.56 o
  30   4  10       28.30       37.52      8.81 o
  31   4  10        0.46        0.96      8.25 o
  32   4  10       32.39       37.78      4.89 o
  33   4  10      134.04      117.79     10.81 o
   1   5  10       47.24       53.32      4.11 o
   2   5  10      907.16      855.86     18.68 o
   3   5  10      813.16      789.37     12.98 o
   4   5  10      254.53      252.88     10.88 o
   5   5  10        5.52        5.15      5.37 o
   6   5  10     1236.65     1234.62     16.82 o
   7   5  10      174.22      175.54      4.14 o
   8   5  10       23.41       11.37      6.94 o
   9   5  10     1697.81     1559.03     23.73 o
  10   5  10      223.79      200.36      7.51 o
  11   5  10      501.88      422.83      7.76 o
  12   5  10        2.76       10.06      3.69 o
  13   5  10       84.57       95.38      3.42 o
  14   5  10       91.38       77.03      4.77 o
  15   5  10       24.38       23.24      3.03 o
  16   5  10       33.39       27.08      4.16 o
  17   5  10      183.95      160.68      9.38 o
  18   5  10        0.21        1.10      2.95 o
  19   5  10       36.12       32.75      4.80 o
  20   5  10       14.60        2.02      3.53 o
  21   5  10       58.71       64.91      4.20 o
  22   5  10      119.40      123.58      5.38 o
  23   5  10       12.72        6.95      3.91 o
  24   5  10       48.57       59.48      6.10 o
  25   5  10       14.57       18.20      6.18 o
  26   5  10       22.51       37.25      5.47 o
  27   5  10        0.02        0.27      7.19 o
  28   5  10       44.60       68.69      6.62 o
  29   5  10       62.40       61.56      7.75 o
  30   5  10      160.15      162.95     14.63 o
  31   5  10      121.74      147.27      9.99 o
  32   5  10       24.76       25.28      5.52 o
   0   6  10      948.64     1030.33     22.34 o
   1   6  10       52.78       49.56      2.67 o
   2   6  10      571.03      506.40     10.15 o
   3   6  10        0.89        0.88      1.96 o
   4   6  10        0.78       -0.28      2.93 o
   5   6  10       73.60       62.35      3.61 o
   6   6  10       66.76       37.50      4.14 o
   7   6  10        6.44       20.14      2.33 o
   8   6  10      700.12      604.67     13.15 o
   9   6  10        1.66        3.19      2.87 o
  10   6  10      297.01      255.07      6.39 o
  11   6  10       72.33       55.85      3.01 o
  12   6  10      142.78      136.19      4.35 o
  13   6  10      234.93      233.04      6.45 o
  14   6  10      217.99      195.28      6.53 o
  15   6  10        5.68        6.03      3.14 o
  16   6  10        9.12        9.50      3.06 o
  17   6  10      193.44      187.30      7.78 o
  18   6  10       58.98       47.94      4.63 o
  19   6  10        1.18        0.51      2.96 o
  20   6  10       31.39       21.79      5.01 o
  21   6  10       29.85       38.65      7.15 o
  22   6  10        3.10        8.50      5.46 o
  23   6  10       26.03       28.59      4.24 o
  24   6  10        0.00        7.24      4.33 o
  25   6  10       14.08        8.97      4.17 o
  26   6  10       44.22       30.96      6.58 o
  27   6  10       46.05       54.88      6.49 o
  28   6  10        2.13        6.81      6.20 o
  29   6  10        4.17       -1.39      6.05 o
  30   6  10        5.69        0.85      6.17 o
   1   7  10       13.29       12.10      5.00 o
   2   7  10      575.78      560.37     21.39 o
   3   7  10     1681.86     1675.59     36.59 o
   4   7  10      245.41      261.51      9.08 o
   5   7  10      226.02      200.19      6.91 o
   6   7  10      631.22      624.73     19.75 o
   7   7  10      476.00      486.61     11.19 o
   8   7  10      235.27      250.67      6.44 o
   9   7  10      562.84      573.66     12.55 o
  10   7  10       73.05       62.96      3.91 o
  11   7  10      357.50      353.40      9.25 o
  12   7  10      305.03      317.71     12.99 o
  13   7  10       82.41       86.47      4.11 o
  14   7  10      454.02      439.11     29.67 o
  15   7  10        1.20       -0.77      2.09 o
  16   7  10      264.62      294.43     19.07 o
  17   7  10      104.98      117.91     11.57 o
  18   7  10      205.62      218.54      7.50 o
  19   7  10        5.16        2.17      4.98 o
  20   7  10        3.64       10.89      4.94 o
  21   7  10        7.01        6.24      5.33 o
  22   7  10       46.46       41.96      5.36 o
  23   7  10        0.89        4.83      4.53 o
  24   7  10       10.13        4.27      4.18 o
  25   7  10        2.43        2.33      4.35 o
  26   7  10       66.72       80.49      9.12 o
  27   7  10        0.84        0.37      4.73 o
  28   7  10       34.53       37.61      6.42 o
   0   8  10      293.52      324.15     14.20 o
   1   8  10      692.41      717.42     18.44 o
   2   8  10      109.64      113.31      6.04 o
   3   8  10        6.78       13.26      4.85 o
   4   8  10     2410.76     2450.55     62.31 o
   5   8  10       62.64       63.49      6.78 o
   6   8  10      733.40      711.44     22.10 o
   7   8  10      139.52      144.36      5.46 o
   8   8  10      999.69     1001.28     21.51 o
   9   8  10      347.10      369.73     10.88 o
  10   8  10       27.71       24.60      3.72 o
  11   8  10       53.87       53.01      5.38 o
  12   8  10       60.87       60.67      4.60 o
  13   8  10        0.84        8.81      3.19 o
  14   8  10      227.23      239.47      8.36 o
  15   8  10       52.58       70.84      4.89 o
  16   8  10        5.84        8.57      5.11 o
  17   8  10       21.27       28.20      4.44 o
  18   8  10        3.92        5.12      5.92 o
  19   8  10        0.72        4.46      5.28 o
  20   8  10       52.47       50.36      7.51 o
  21   8  10       47.60       57.24     25.15 o
  22   8  10       56.30       58.50     10.46 o
  23   8  10        4.35       15.62      6.32 o
  24   8  10        0.30       -5.11      7.04 o
  25   8  10       19.91       26.50      5.64 o
  26   8  10       13.17       19.83      6.62 o
   1   9  10        8.30        6.76      3.47 o
   2   9  10       84.65       87.84      6.52 o
   3   9  10       63.55       61.90      9.58 o
   4   9  10        7.05       12.40      8.52 o
   5   9  10      274.49      286.31     12.91 o
   6   9  10       55.92       52.02      6.97 o
   7   9  10      476.58      503.83     45.90 o
   8   9  10      179.71      155.62      7.74 o
   9   9  10       61.68       62.99      6.78 o
  10   9  10       18.90       27.74      8.05 o
  11   9  10       18.72       24.52      6.10 o
  12   9  10       38.09       47.59      7.18 o
  13   9  10       98.98       84.92      6.82 o
  14   9  10       30.18       41.05     11.84 o
  15   9  10      266.37      273.79     10.60 o
  16   9  10        1.51        9.55      4.52 o
  17   9  10       52.51       66.35      5.35 o
  18   9  10        6.04        9.25      4.50 o
  19   9  10        6.89       18.34      6.93 o
  20   9  10       38.88       40.22     24.26 o
  21   9  10        8.67       11.52     26.14 o
  22   9  10       67.83       64.08      9.84 o
  23   9  10       19.15        9.12     11.89 o
   0  10  10      477.76      530.24     23.51 o
   1  10  10      371.85      400.02     12.95 o
   2  10  10        1.61       -6.11      6.11 o
   3  10  10        1.26        4.05      8.79 o
   4  10  10       18.27       12.03      6.70 o
   5  10  10        1.11        7.38      7.27 o
   6  10  10       12.24        5.88      9.03 o
   7  10  10      299.03      279.88     10.43 o
   8  10  10       12.47       11.89      7.44 o
   9  10  10      111.68      115.18      7.29 o
  10  10  10       89.19       85.29      6.58 o
  11  10  10       81.15       70.40      7.04 o
  12  10  10        0.10        2.50      7.08 o
  13  10  10       22.93       27.84      9.27 o
  14  10  10      514.00      494.52     45.54 o
  15  10  10       10.55       14.72      7.20 o
  16  10  10        6.09        3.52     17.24 o
  17  10  10        0.70        8.59      7.95 o
  18  10  10        1.89        0.09     11.63 o
  19  10  10        1.78        8.82     11.51 o
   1  11  10      155.20      156.34     13.71 o
   2  11  10       25.09       28.77      9.92 o
   3  11  10       44.40       48.49     11.13 o
   4  11  10       38.13       35.11      8.50 o
   5  11  10       67.11       71.39      7.90 o
   6  11  10      123.26      120.60     10.79 o
   7  11  10      279.70      249.55     15.72 o
   8  11  10      157.12      150.95     13.20 o
   9  11  10       70.22       67.47     10.22 o
  10  11  10       20.70       18.80      8.15 o
  11  11  10      559.87      542.91     54.38 o
  12  11  10        7.57        0.38      8.26 o
  13  11  10     1134.83     1015.55     50.29 o
  14  11  10       10.08       12.12      6.78 o
   0  12  10      124.04       94.95     43.86 o
   1  12  10       72.39       20.26     30.72 o
   2  12  10        0.17       -1.00     29.50 o
   3  12  10       36.19       49.56      8.48 o
   4  12  10        5.09       -0.30     10.69 o
   5  12  10       32.49       36.57     10.46 o
   1   1  11        2.45        2.75      0.80 o
   2   1  11        8.66        9.98      2.21 o
   3   1  11      111.44      121.52      6.86 o
   4   1  11       74.24       71.39      1.88 o
   5   1  11      869.66      876.02     10.89 o
   6   1  11       69.32       61.67      2.36 o
   7   1  11     1748.98     1641.63     19.41 o
   8   1  11     1402.87     1269.92     15.09 o
   9   1  11     1175.63     1110.42     19.74 o
  10   1  11     1999.44     1868.71     26.13 o
  11   1  11    10912.58    10849.49    147.02 o
  12   1  11      233.57      193.25      4.26 o
  13   1  11     1142.35     1113.48     17.45 o
  14   1  11      116.88       91.89      4.41 o
  15   1  11      769.12      709.73     12.89 o
  16   1  11      102.28       89.30     10.64 o
  17   1  11       36.39       20.93      5.28 o
  18   1  11      453.60      399.20      9.49 o
  19   1  11      578.77      618.74     18.47 o
  20   1  11      633.04      609.96     14.75 o
  21   1  11       70.83       58.66      4.65 o
  22   1  11      262.18      225.33     11.14 o
  23   1  11       26.72       21.42      5.69 o
  24   1  11       32.43       31.40      5.19 o
  25   1  11      121.16       93.61      6.28 o
  26   1  11        3.17        9.66      4.83 o
  27   1  11       43.12       44.03      7.70 o
  28   1  11      598.73      598.00     23.83 o
  29   1  11       54.17       81.46      8.17 o
  30   1  11       59.05       52.56      9.58 o
  31   1  11       28.97       37.52      6.54 o
  32   1  11      197.97      212.69     10.55 o
  33   1  11      903.99      958.29     52.77 o
  34   1  11       20.32        3.01      9.07 o
   0   2  11      343.94      286.86      4.71 o
   1   2  11      366.28      288.44      3.34 o
   2   2  11      539.56      590.51      6.57 o
   3   2  11     1987.11     1968.93     19.03 o
   4   2  11       16.51        8.29      1.06 o
   5   2  11      228.41      212.93      4.40 o
   6   2  11     1141.45     1084.75     11.93 o
   7   2  11      415.80      393.40      4.98 o
   8   2  11      602.08      573.85      7.75 o
   9   2  11      981.07      916.73     20.31 o
  10   2  11      773.69      751.83      8.69 o
  11   2  11       12.24        6.11      2.29 o
  12   2  11      533.93      459.18      7.71 o
  13   2  11       31.83       38.61      2.14 o
  14   2  11     1192.97     1114.81     16.10 o
  15   2  11       53.77       37.39      3.06 o
  16   2  11       35.29       44.48      2.67 o
  17   2  11       42.86       37.80      2.75 o
  18   2  11      191.92      159.60      8.85 o
  19   2  11        3.44        1.33      1.97 o
  20   2  11      528.40      502.15     20.17 o
  21   2  11      131.86      128.02      4.71 o
  22   2  11       31.55       23.13      3.76 o
  23   2  11        5.58        2.25      2.79 o
  24   2  11      247.37      256.12      8.79 o
  25   2  11       95.32       71.63     12.06 o
  26   2  11       63.40       61.05      5.45 o
  27   2  11      110.39      130.97      8.75 o
  28   2  11        3.70        4.87      4.16 o
  29   2  11       72.90       73.63      9.69 o
  30   2  11      365.53      414.90     15.29 o
  31   2  11       51.29       33.91      6.49 o
  32   2  11       47.28       46.84     10.64 o
  33   2  11        0.19        0.79     11.64 o
   1   3  11      182.27      195.81      7.79 o
   2   3  11      679.05      653.88      8.31 o
   3   3  11      194.20      209.75      3.20 o
   4   3  11      900.37      837.79      9.84 o
   5   3  11      307.23      305.76      4.56 o
   6   3  11      522.99      508.83      6.92 o
   7   3  11       24.66       21.97      2.23 o
   8   3  11      720.63      669.54      8.94 o
   9   3  11      149.95      152.86      6.30 o
  10   3  11      621.54      627.98      8.10 o
  11   3  11      741.81      670.66      9.07 o
  12   3  11       17.56        8.82      1.69 o
  13   3  11        0.83        1.95      1.57 o
  14   3  11      112.88       89.14      2.95 o
  15   3  11       16.37       22.32      2.01 o
  16   3  11      436.45      402.72      9.74 o
  17   3  11        0.82        1.63      2.15 o
  18   3  11       83.81       84.73      3.52 o
  19   3  11        2.68        2.78      3.22 o
  20   3  11       48.53       40.24      3.85 o
  21   3  11      153.27      161.54     12.04 o
  22   3  11      213.05      221.18     18.22 o
  23   3  11        0.03       -2.20      3.07 o
  24   3  11       90.71       74.58      4.60 o
  25   3  11      178.27      179.64      6.80 o
  26   3  11        7.85        6.45      5.84 o
  27   3  11        1.14        9.27      4.34 o
  28   3  11        8.60       10.11      7.82 o
  29   3  11       66.49       81.46      9.22 o
  30   3  11       32.33       30.37      7.60 o
  31   3  11       66.74       83.06      7.46 o
  32   3  11       49.35       52.10      7.14 o
  33   3  11      228.03      233.89     15.09 o
   0   4  11     2333.43     2209.51     34.89 o
   1   4  11       96.05      100.44      2.54 o
   2   4  11     1605.51     1581.23     17.58 o
   3   4  11       80.40       69.23      2.11 o
   4   4  11     1282.82     1232.76     21.63 o
   5   4  11        0.73        1.26      1.62 o
   6   4  11      915.90      779.58     10.96 o
   7   4  11       67.76      101.41      2.72 o
   8   4  11      231.65      182.10      4.28 o
   9   4  11       24.74       23.38      1.61 o
  10   4  11      120.20       82.41      2.68 o
  11   4  11      884.42      776.32     12.04 o
  12   4  11      139.11      129.36      3.75 o
  13   4  11       59.94       44.91      3.24 o
  14   4  11      211.45      182.79      8.22 o
  15   4  11        4.97        6.38      4.39 o
  16   4  11      629.00      584.20     12.12 o
  17   4  11        0.48        2.20      2.35 o
  18   4  11      370.49      343.91      7.84 o
  19   4  11        0.66        0.51      2.48 o
  20   4  11        3.15        9.85      5.28 o
  21   4  11      264.43      267.38      8.32 o
  22   4  11       68.00       67.64      4.58 o
  23   4  11       66.41       64.14      4.19 o
  24   4  11      151.00      164.77      5.89 o
  25   4  11       23.62       24.45      5.34 o
  26   4  11      128.17      135.89      7.45 o
  27   4  11      214.66      197.35     12.38 o
  28   4  11       14.24       19.54      7.28 o
  29   4  11      137.95      115.64     15.46 o
  30   4  11       23.79       38.95     11.84 o
  31   4  11        0.31       -0.26      5.12 o
  32   4  11       66.37       72.37      7.24 o
   1   5  11      239.27      205.74      4.98 o
   2   5  11      703.39      563.19      9.64 o
   3   5  11      408.54      328.01      7.57 o
   4   5  11      468.22      501.82     11.94 o
   5   5  11       12.08       12.30      1.53 o
   6   5  11       38.53       45.62      2.87 o
   7   5  11       60.48       45.00      6.49 o
   8   5  11        4.78        2.09      2.49 o
   9   5  11      175.25      175.16      5.59 o
  10   5  11       15.47       20.27      3.30 o
  11   5  11      328.62      299.76      7.52 o
  12   5  11      639.19      639.10     13.81 o
  13   5  11        0.08       -0.95      2.29 o
  14   5  11       87.24       88.19      4.47 o
  15   5  11      348.43      332.69     19.00 o
  16   5  11       35.05       49.36      4.49 o
  17   5  11       62.47       67.12      7.20 o
  18   5  11      112.52       99.88      4.95 o
  19   5  11      248.00      264.39      8.16 o
  20   5  11        0.00        0.12      3.34 o
  21   5  11        4.78        4.56      3.81 o
  22   5  11      182.69      189.26      6.81 o
  23   5  11        3.28       -0.22      4.31 o
  24   5  11        0.21        5.17      4.11 o
  25   5  11       77.85      104.63      6.18 o
  26   5  11      209.31      250.24     14.58 o
  27   5  11       75.24       75.85      7.76 o
  28   5  11        0.17       -1.07      5.23 o
  29   5  11       92.38       83.93      9.56 o
  30   5  11       16.31       16.82     10.71 o
  31   5  11       28.96       24.88      8.10 o
   0   6  11      156.01      156.97      7.85 o
   1   6  11     1147.17     1087.01     20.01 o
   2   6  11      227.93      193.12      5.88 o
   3   6  11      540.86      538.21     14.09 o
   4   6  11      193.03      178.67      7.07 o
   5   6  11      209.80      212.77      5.68 o
   6   6  11      993.59      939.23     18.61 o
   7   6  11     1525.95     1464.50     50.97 o
   8   6  11      610.26      634.72     16.37 o
   9   6  11        1.26        1.15      2.94 o
  10   6  11      259.79      243.81      8.32 o
  11   6  11      155.65      147.07      4.52 o
  12   6  11        1.67        3.52      2.27 o
  13   6  11        1.00        5.55      3.22 o
  14   6  11      161.59      161.23      5.83 o
  15   6  11       28.89       22.40      3.67 o
  16   6  11       76.34       68.30      4.69 o
  17   6  11      794.29      895.07     25.27 o
  18   6  11      773.81      871.17     34.36 o
  19   6  11       15.69        5.52      4.33 o
  20   6  11      258.80      306.24     23.52 o
  21   6  11        0.02        1.36      4.07 o
  22   6  11       14.01       15.72      4.32 o
  23   6  11       46.75       46.08      5.70 o
  24   6  11       29.38       34.52      5.68 o
  25   6  11       68.49       72.98      6.26 o
  26   6  11        2.97        2.94      4.82 o
  27   6  11        7.65        3.88      7.40 o
  28   6  11        4.74        1.69      5.35 o
  29   6  11        0.04        7.81      5.86 o
   1   7  11        3.63        2.02      5.79 o
   2   7  11       19.91       18.88      2.70 o
   3   7  11      219.33      234.42      8.41 o
   4   7  11       23.27       15.84      4.69 o
   5   7  11      229.44      187.24      7.93 o
   6   7  11      161.37      145.83     10.63 o
   7   7  11       11.40        8.47      3.47 o
   8   7  11      210.54      204.19      7.52 o
   9   7  11       19.37       21.31      3.85 o
  10   7  11        6.53        3.96      3.61 o
  11   7  11       37.15       36.12      4.32 o
  12   7  11      102.49       92.26     12.16 o
  13   7  11        1.52        1.55      6.00 o
  14   7  11        2.81        5.18      3.21 o
  15   7  11       36.65       35.26      4.26 o
  16   7  11      148.05      126.19      7.58 o
  17   7  11      214.53      202.75     21.37 o
  18   7  11      280.35      353.66     12.82 o
  19   7  11       97.84      131.84      7.29 o
  20   7  11       14.33       12.96      6.63 o
  21   7  11       36.29       38.12      9.34 o
  22   7  11        0.04        0.80      8.55 o
  23   7  11       26.98       35.17     57.34 o
  24   7  11        9.75       11.55      5.25 o
  25   7  11        0.84        2.95      5.65 o
  26   7  11       76.53       67.85     10.28 o
  27   7  11        0.02        3.68      5.94 o
   0   8  11      342.33      316.26     14.44 o
   1   8  11       45.60       44.23      4.69 o
   2   8  11      128.79      125.64     10.45 o
   3   8  11      174.03      171.41      8.53 o
   4   8  11       79.77       79.61     17.14 o
   5   8  11      166.24      148.72      9.09 o
   6   8  11      205.32      197.55      7.12 o
   7   8  11        0.64        6.44      3.64 o
   8   8  11        6.61        7.28      3.74 o
   9   8  11       10.75        2.46     10.71 o
  10   8  11        4.86        5.39      4.71 o
  11   8  11       85.35       81.79      7.55 o
  12   8  11       22.87       29.02      4.35 o
  13   8  11      101.86      102.36      6.64 o
  14   8  11       67.23       58.38      5.47 o
  15   8  11        3.00        1.28      5.08 o
  16   8  11       46.39       48.97      6.84 o
  17   8  11      357.87      385.92     20.63 o
  18   8  11      547.05      576.53     22.43 o
  19   8  11        5.91       11.12      9.97 o
  20   8  11       16.78        8.60      4.45 o
  21   8  11      173.08      195.64     10.14 o
  22   8  11       60.75       71.34     12.72 o
  23   8  11        0.16        3.83      5.80 o
  24   8  11        0.56       -2.39      6.41 o
  25   8  11        2.62       -3.07      8.48 o
   1   9  11       48.15       56.86      8.68 o
   2   9  11      253.13      232.88      9.17 o
   3   9  11      353.34      361.91     12.83 o
   4   9  11       72.46       79.28      8.09 o
   5   9  11      623.83      656.97     28.33 o
   6   9  11       29.46       29.89      6.12 o
   7   9  11       61.27       77.45      6.35 o
   8   9  11      105.16       92.68      7.58 o
   9   9  11        1.37        2.86      7.88 o
  10   9  11      387.04      404.54     15.93 o
  11   9  11        5.17       -5.32      9.89 o
  12   9  11       41.04       50.40      7.36 o
  13   9  11        3.20       11.26      5.06 o
  14   9  11       10.04        8.90      7.56 o
  15   9  11       42.87       53.24      5.11 o
  16   9  11      114.37      141.55      8.22 o
  17   9  11      153.53      150.99      8.89 o
  18   9  11        0.36       -1.89      4.69 o
  19   9  11        0.15        1.73     11.84 o
  20   9  11       17.30       11.56      8.71 o
  21   9  11       84.65       80.15     10.96 o
  22   9  11      152.76      142.81     12.19 o
   0  10  11      130.55      136.19      9.74 o
   1  10  11      427.70      394.24     41.03 o
   2  10  11        5.03        1.34      5.34 o
   3  10  11      225.30      205.88     24.44 o
   4  10  11      141.84      154.22     22.51 o
   5  10  11       22.44       28.91      5.70 o
   6  10  11       40.64       48.96      8.68 o
   7  10  11      201.65      187.68     19.84 o
   8  10  11       24.30       34.40      6.69 o
   9  10  11      144.13      126.90     10.54 o
  10  10  11       34.03       34.23     11.02 o
  11  10  11      340.26      347.17     31.11 o
  12  10  11       68.23       60.17      7.73 o
  13  10  11       10.53        0.78      5.61 o
  14  10  11        0.35       -6.46      6.46 o
  15  10  11        6.89       15.43      7.05 o
  16  10  11        5.88        3.87      6.52 o
  17  10  11       11.28       12.02      7.34 o
  18  10  11       23.68       28.99      8.68 o
   1  11  11       11.97       -0.13      6.88 o
   2  11  11        0.91       12.35      8.12 o
   3  11  11       10.88       17.98     15.74 o
   4  11  11        4.35       17.95     16.23 o
   5  11  11      250.47      230.77     14.72 o
   6  11  11       67.03       61.45      8.25 o
   7  11  11        2.84       12.66      5.71 o
   8  11  11       74.87       60.78     10.75 o
   9  11  11        7.93        7.96      9.44 o
  10  11  11       37.81       53.83      9.76 o
  11  11  11      435.38      389.83     35.27 o
  12  11  11        5.60       15.39      9.29 o
   0   0  12       49.35       42.96      4.41 o
   1   0  12        1.88        4.02      3.35 o
   2   0  12       24.59       27.01      1.33 o
   3   0  12      357.67      369.48      6.69 o
   4   0  12     2149.32     1937.09     33.70 o
   5   0  12     1995.30     1864.28     29.05 o
   6   0  12    16611.59    15358.32    244.40 o
   7   0  12     8696.81     8539.61    141.50 o
   8   0  12      161.85      129.77      4.49 o
   9   0  12      197.54      174.89      5.22 o
  10   0  12      441.27      445.76     14.21 o
  11   0  12     1425.10     1462.83     36.39 o
  12   0  12     1046.34      983.22     25.46 o
  13   0  12     1756.74     1664.57     46.39 o
  14   0  12      357.54      340.21     12.84 o
  15   0  12       57.18       56.16      5.40 o
  16   0  12        7.15       12.77      3.73 o
  17   0  12       12.46        9.66      4.04 o
  18   0  12      334.73      279.83     11.25 o
  19   0  12      455.76      388.00     15.09 o
  20   0  12      424.42      379.82     16.73 o
  21   0  12        4.51        4.31      7.56 o
  22   0  12      458.72      431.18     26.98 o
  23   0  12       13.04        7.24      7.68 o
  24   0  12      165.50      148.93     15.00 o
  25   0  12       29.12       40.56      9.31 o
  26   0  12      171.18      135.92     10.55 o
  27   0  12      104.58       86.34     13.79 o
  28   0  12       89.89       86.56     12.08 o
  29   0  12      859.86      920.24     57.01 o
  30   0  12      101.67      115.14     16.43 o
  31   0  12      763.82      878.49     60.52 o
  32   0  12       23.93       12.27     13.74 o
  33   0  12      129.23      127.14     15.69 o
   1   1  12      853.09      839.67      8.79 o
   2   1  12      341.98      333.83      4.50 o
   3   1  12        3.24        1.76      1.55 o
   4   1  12     1451.89     1330.18     15.78 o
   5   1  12      544.57      495.31      8.52 o
   6   1  12        0.11        1.53      2.70 o
   7   1  12        9.99       10.54      3.31 o
   8   1  12      439.37      394.00      6.69 o
   9   1  12        0.04       -1.88      1.88 o
  10   1  12     4596.28     4536.94     63.83 o
  11   1  12      300.25      266.91      5.76 o
  12   1  12      480.78      445.06      9.53 o
  13   1  12      157.86      136.25      3.84 o
  14   1  12      114.29      119.38      4.03 o
  15   1  12       31.98       33.08      3.07 o
  16   1  12      199.15      191.02      6.52 o
  17   1  12        0.00        5.35      4.86 o
  18   1  12       75.41       73.81     13.38 o
  19   1  12       23.83       28.18      6.12 o
  20   1  12       46.42       48.46      5.72 o
  21   1  12       57.84       44.69      4.88 o
  22   1  12      484.24      464.65     15.22 o
  23   1  12        3.84        0.00      1.35 o
  24   1  12      311.31      315.84     15.66 o
  25   1  12      121.94      104.93      7.36 o
  26   1  12        6.11        6.04      7.41 o
  27   1  12      110.17       90.49     10.82 o
  28   1  12      408.61      504.39     33.87 o
  29   1  12      219.36      205.59     16.97 o
  30   1  12        5.85        6.84      7.67 o
  31   1  12       42.08       41.09      8.15 o
  32   1  12      246.97      243.40     15.87 o
  33   1  12       59.80       56.26      8.62 o
   0   2  12     6295.25     5906.48     82.02 o
   1   2  12      113.57      112.94      1.89 o
   2   2  12      438.99      445.30      7.33 o
   3   2  12      877.42      790.97      9.66 o
   4   2  12      757.56      745.52      8.06 o
   5   2  12      891.22      850.60     13.22 o
   6   2  12      264.37      223.37      4.39 o
   7   2  12      234.08      248.24      4.83 o
   8   2  12        0.05        1.08      0.63 o
   9   2  12       89.76       63.30      2.84 o
  10   2  12      614.17      587.50      8.32 o
  11   2  12      194.59      201.73      4.12 o
  12   2  12     1262.37     1102.21     16.55 o
  13   2  12       56.16       54.33      4.91 o
  14   2  12        7.94        5.26      1.61 o
  15   2  12      584.57      543.97      9.70 o
  16   2  12      314.63      300.92     13.28 o
  17   2  12      127.02      121.24      4.11 o
  18   2  12       23.65       19.26      2.39 o
  19   2  12        6.87       10.09      2.51 o
  20   2  12      119.19      115.03      3.63 o
  21   2  12       48.38       41.44      3.95 o
  22   2  12      119.09      122.35      4.56 o
  23   2  12      143.59      135.96      6.68 o
  24   2  12       79.31       68.13      4.81 o
  25   2  12      244.45      276.74     16.22 o
  26   2  12        4.51        8.66      4.04 o
  27   2  12       84.02      101.94      6.90 o
  28   2  12      133.44      167.61     13.22 o
  29   2  12      979.12     1193.46     68.93 o
  30   2  12       28.15       31.40     11.83 o
  31   2  12       60.27       54.95      9.64 o
  32   2  12      113.87      133.77     17.17 o
   1   3  12       12.04       24.26      1.77 o
   2   3  12     3670.00     3449.81     37.83 o
   3   3  12       60.78       62.74      5.13 o
   4   3  12      172.83      175.79      3.15 o
   5   3  12       68.48       64.58      2.15 o
   6   3  12       21.21       13.97      1.38 o
   7   3  12      399.47      408.01      6.07 o
   8   3  12       21.84       24.53      1.80 o
   9   3  12       46.42       36.50      3.60 o
  10   3  12      303.25      307.17      5.27 o
  11   3  12      330.13      310.40      5.47 o
  12   3  12      101.11       80.40      2.77 o
  13   3  12      233.56      199.06     10.86 o
  14   3  12       83.49       81.12      3.00 o
  15   3  12       46.99       39.04      2.23 o
  16   3  12     1754.66     1846.02     39.88 o
  17   3  12        9.29       12.45      3.77 o
  18   3  12      375.39      364.85      8.71 o
  19   3  12       18.09        4.81      2.91 o
  20   3  12       35.50       22.09      3.46 o
  21   3  12      129.32      116.37      6.65 o
  22   3  12        3.66       -2.75      3.55 o
  23   3  12      544.61      557.63     17.37 o
  24   3  12      585.17      625.14     20.72 o
  25   3  12      266.57      254.51     11.99 o
  26   3  12        8.34        6.80      4.96 o
  27   3  12       62.31       61.64      7.56 o
  28   3  12       35.24       48.24      8.88 o
  29   3  12        0.33       -0.50      6.45 o
  30   3  12       86.75      106.21     16.09 o
  31   3  12       47.71       49.42     13.54 o
  32   3  12      868.98      847.82     87.82 o
   0   4  12      761.68      837.04     20.13 o
   1   4  12       92.17       99.24      4.04 o
   2   4  12     1018.07      980.38     15.27 o
   3   4  12      588.72      483.05      8.70 o
   4   4  12      224.50      149.42      4.02 o
   5   4  12      757.54      669.07     10.88 o
   6   4  12      130.46       93.05      2.85 o
   7   4  12       80.67       77.15      2.93 o
   8   4  12       21.56       18.13      1.68 o
   9   4  12       89.99       82.26      7.02 o
  10   4  12      333.34      309.92      6.41 o
  11   4  12      281.23      255.54      5.89 o
  12   4  12      471.55      485.15     17.80 o
  13   4  12       54.18       42.65      2.82 o
  14   4  12      205.62      183.79      5.21 o
  15   4  12       16.43       16.72      3.52 o
  16   4  12      194.14      172.41      5.21 o
  17   4  12       44.26       45.98      3.04 o
  18   4  12       45.14       47.75      5.02 o
  19   4  12       57.29       53.59      3.84 o
  20   4  12       24.20       29.14      5.07 o
  21   4  12      447.20      467.18     31.75 o
  22   4  12       12.44        9.96      6.86 o
  23   4  12       49.54       47.65      7.43 o
  24   4  12        7.76       10.95      4.88 o
  25   4  12        9.34       12.65      4.19 o
  26   4  12        0.02        0.90      4.58 o
  27   4  12       53.00       61.64     14.33 o
  28   4  12      134.63      108.04     14.47 o
  29   4  12      336.53      371.41     46.63 o
  30   4  12        2.36       18.52     10.48 o
  31   4  12        0.15        6.88      7.97 o
   1   5  12      355.15      271.26      7.70 o
   2   5  12     1075.43      911.99     22.40 o
   3   5  12       41.22       52.34      2.82 o
   4   5  12       28.17       32.92      3.36 o
   5   5  12        0.01        2.27      2.46 o
   6   5  12      235.08      192.69     17.35 o
   7   5  12      271.46      241.86      6.38 o
   8   5  12        7.62        5.58      4.70 o
   9   5  12       42.58       30.42      3.04 o
  10   5  12       79.55       62.86      5.15 o
  11   5  12      323.06      288.04     15.85 o
  12   5  12       55.98       47.72      3.46 o
  13   5  12       11.09        8.37      3.26 o
  14   5  12       27.89       29.17      3.65 o
  15   5  12       94.35       99.07      4.81 o
  16   5  12       23.54       25.00      3.81 o
  17   5  12      191.33      196.33      8.02 o
  18   5  12      196.62      172.17      7.14 o
  19   5  12      101.45       94.95      5.68 o
  20   5  12      139.04      150.26      8.06 o
  21   5  12       46.44       46.31      5.08 o
  22   5  12      113.59      153.78     10.47 o
  23   5  12        6.02        3.16      4.61 o
  24   5  12      397.76      449.74     24.48 o
  25   5  12       40.60       44.06     10.52 o
  26   5  12        1.39       -2.30      5.27 o
  27   5  12       55.42       63.71      7.51 o
  28   5  12        1.83        4.95      6.34 o
  29   5  12      112.79      100.54     19.74 o
   0   6  12       40.81       40.26      5.45 o
   1   6  12       92.76       89.91      5.18 o
   2   6  12       53.46       56.35      4.00 o
   3   6  12       77.54       70.31      4.52 o
   4   6  12      179.05      176.52      6.36 o
   5   6  12        5.78        8.03      3.31 o
   6   6  12       13.65       11.86     12.33 o
   7   6  12        0.05       -6.06      7.66 o
   8   6  12       22.02       20.40      3.42 o
   9   6  12       46.55       38.57      4.01 o
  10   6  12       41.38       37.94      3.47 o
  11   6  12      250.22      217.35     12.11 o
  12   6  12        9.08        4.20      3.25 o
  13   6  12        0.02        2.64      3.22 o
  14   6  12        5.75        4.02      4.28 o
  15   6  12       95.53       88.95     13.25 o
  16   6  12      188.95      155.56      9.20 o
  17   6  12      141.85      150.71     34.48 o
  18   6  12      163.44      189.27      8.18 o
  19   6  12       27.82       33.98      5.27 o
  20   6  12       23.57       34.57     17.18 o
  21   6  12        5.15        9.27      3.73 o
  22   6  12       75.57       90.74      9.15 o
  23   6  12       21.23       36.05      5.59 o
  24   6  12       59.59       58.62      6.78 o
  25   6  12        7.69        9.03      5.00 o
  26   6  12       19.64       28.13     10.94 o
  27   6  12       30.90       26.13      9.00 o
  28   6  12        4.16        3.30      5.93 o
   1   7  12       47.45       41.56      5.19 o
   2   7  12      121.09      112.81      6.45 o
   3   7  12       31.08       18.30      5.32 o
   4   7  12        1.00        4.62      5.02 o
   5   7  12      414.34      367.03     10.97 o
   6   7  12       53.43       46.04      4.66 o
   7   7  12      131.37      126.11      6.43 o
   8   7  12       34.49       41.00      4.29 o
   9   7  12       20.80       21.17      3.94 o
  10   7  12        0.61       -1.16      2.84 o
  11   7  12        1.51       -1.03     12.17 o
  12   7  12        4.05        3.50      3.69 o
  13   7  12       39.45       45.84      5.56 o
  14   7  12      190.50      184.52      8.11 o
  15   7  12       24.88       25.78      4.83 o
  16   7  12        0.00        0.40      4.74 o
  17   7  12       91.98       82.21      6.30 o
  18   7  12       36.68       41.14      4.87 o
  19   7  12      388.19      436.41     13.43 o
  20   7  12       66.03       97.27     25.25 o
  21   7  12      121.38      156.05     27.77 o
  22   7  12      186.44      230.06     15.91 o
  23   7  12       24.60       30.15      8.66 o
  24   7  12        0.06       -6.48      6.48 o
  25   7  12        0.28        6.36      6.72 o
  26   7  12        1.47       -1.10     16.37 o
   0   8  12      187.07      192.17     11.57 o
   1   8  12        0.14        3.43      3.74 o
   2   8  12        4.74        8.57      3.49 o
   3   8  12      376.86      392.69     12.99 o
   4   8  12        0.01       -2.00      5.19 o
   5   8  12       18.04       14.90      4.49 o
   6   8  12       12.23       16.37      3.92 o
   7   8  12      100.52       90.82     11.63 o
   8   8  12       16.73       23.21      5.43 o
   9   8  12        7.41        8.22      4.48 o
  10   8  12       87.39      101.83      6.56 o
  11   8  12       59.28       46.81      7.56 o
  12   8  12        5.67        3.35      7.87 o
  13   8  12       14.02       21.05      4.89 o
  14   8  12       61.89       87.49      7.45 o
  15   8  12       34.58       22.44      4.55 o
  16   8  12       17.29       13.03      5.88 o
  17   8  12      332.14      350.14     16.98 o
  18   8  12       65.78       72.61      6.74 o
  19   8  12      127.13      119.37     20.36 o
  20   8  12       17.85       28.18      8.81 o
  21   8  12      122.52      105.47     11.40 o
  22   8  12       64.78       46.35     13.79 o
  23   8  12        0.79        4.26      6.32 o
   1   9  12        4.40       17.09      5.59 o
   2   9  12      387.38      418.49     13.71 o
   3   9  12       69.43       68.28      7.16 o
   4   9  12       50.49       51.98     17.28 o
   5   9  12       44.52       40.48      5.92 o
   6   9  12       45.04       46.44      7.34 o
   7   9  12        2.77        5.89      5.54 o
   8   9  12      101.05       98.96      8.36 o
   9   9  12       30.30       30.46      5.03 o
  10   9  12       21.81       13.67      4.23 o
  11   9  12       39.52       49.61      6.75 o
  12   9  12        1.09        7.73      6.62 o
  13   9  12       74.28       92.45      7.11 o
  14   9  12       46.51       59.08      7.08 o
  15   9  12      127.40      142.20      8.63 o
  16   9  12      272.28      287.84     12.36 o
  17   9  12        0.23        6.24      5.26 o
  18   9  12       12.10       11.32      7.89 o
  19   9  12       10.60       11.26     10.82 o
  20   9  12       26.11       27.21     17.14 o
   0  10  12      899.55      911.11     45.53 o
   1  10  12      441.05      453.84     24.63 o
   2  10  12      135.37      133.62     10.05 o
   3  10  12        8.82        8.34     11.65 o
   4  10  12        4.38        0.50     12.25 o
   5  10  12       36.22       33.05      4.81 o
   6  10  12       60.00       62.84      7.64 o
   7  10  12       16.08        9.33      6.58 o
   8  10  12        8.88        6.29      5.28 o
   9  10  12        1.19        0.23      4.83 o
  10  10  12       10.02       14.67      5.16 o
  11  10  12       30.69       29.23      6.57 o
  12  10  12      418.17      396.16     17.48 o
  13  10  12        3.41       -3.58      7.34 o
  14  10  12       50.57       40.82      9.78 o
  15  10  12        3.57       11.59      5.13 o
  16  10  12       42.97       33.33     18.65 o
   1  11  12        9.39        6.19      7.26 o
   2  11  12       84.44       90.99      8.96 o
   3  11  12      173.95      172.00     10.89 o
   4  11  12      183.61      174.18     11.50 o
   5  11  12       79.98       69.53      7.53 o
   6  11  12       42.96       78.71      9.65 o
   7  11  12        6.60       11.64      8.76 o
   8  11  12       71.65       68.28      9.62 o
   9  11  12       35.66       43.98      9.94 o
   1   1  13      265.78      230.30      3.55 o
   2   1  13     1994.78     1842.74     19.28 o
   3   1  13      370.42      297.17      4.52 o
   4   1  13      371.97      335.30      6.37 o
   5   1  13      264.93      312.38      4.72 o
   6   1  13       77.47       49.50      2.29 o
   7   1  13      625.07      645.88      8.90 o
   8   1  13        8.15        4.62      4.82 o
   9   1  13     2531.45     2395.60     36.34 o
  10   1  13      990.62      871.64     15.03 o
  11   1  13      922.12      957.77     16.81 o
  12   1  13     1256.39     1182.01     21.98 o
  13   1  13     1253.32     1196.78     24.80 o
  14   1  13      580.93      586.90     13.35 o
  15   1  13      346.84      330.29      8.33 o
  16   1  13       31.20       29.03      3.57 o
  17   1  13       18.00       20.90      3.79 o
  18   1  13        6.22       11.09      2.95 o
  19   1  13       65.48       62.77      6.61 o
  20   1  13        7.32        2.02      6.65 o
  21   1  13      143.35      153.42     10.64 o
  22   1  13        9.86       18.52      5.82 o
  23   1  13        0.08        8.61      5.38 o
  24   1  13       50.92       51.39     10.15 o
  25   1  13        0.23       -1.21     10.11 o
  26   1  13       89.81       97.95      8.30 o
  27   1  13        9.91        5.53      7.05 o
  28   1  13       15.86       18.85      9.50 o
  29   1  13      114.87      107.57     11.89 o
  30   1  13      163.89      166.23     12.54 o
  31   1  13       25.54       29.68      7.29 o
  32   1  13       96.64       84.41     12.23 o
   0   2  13     2141.02     2123.13     29.93 o
   1   2  13     1484.98     1273.41     19.02 o
   2   2  13        0.13        0.34      1.48 o
   3   2  13       42.86       28.23      1.95 o
   4   2  13       82.48       47.44      2.14 o
   5   2  13       12.72       20.07      2.45 o
   6   2  13     1178.89     1142.48     15.45 o
   7   2  13     3449.40     3209.44     44.72 o
   8   2  13      253.28      212.07      9.18 o
   9   2  13     1586.45     1447.86     21.91 o
  10   2  13      489.04      524.04      9.81 o
  11   2  13      756.22      758.20     33.79 o
  12   2  13      855.81      801.39     14.82 o
  13   2  13       92.57       83.37      3.50 o
  14   2  13      520.28      534.40     12.98 o
  15   2  13        0.01        4.94      5.26 o
  16   2  13       13.60       16.47      3.66 o
  17   2  13      155.95      154.00      6.80 o
  18   2  13        1.67        0.78      5.78 o
  19   2  13      161.64      165.21     14.60 o
  20   2  13       50.88       33.05      3.71 o
  21   2  13      348.36      361.77     18.33 o
  22   2  13       71.60       81.14      5.25 o
  23   2  13        0.02        2.86      4.69 o
  24   2  13        9.89        6.52      5.98 o
  25   2  13      291.70      345.37     30.18 o
  26   2  13        7.87       12.93     10.09 o
  27   2  13      418.59      421.13     45.23 o
  28   2  13       15.47       13.44     14.29 o
  29   2  13      241.13      243.81     20.29 o
  30   2  13      132.85      154.93     15.88 o
  31   2  13       20.47       46.52     11.71 o
   1   3  13      208.46       99.36      2.53 o
   2   3  13      308.94      246.67      4.72 o
   3   3  13       10.26        8.03      1.50 o
   4   3  13      344.84      298.30      5.48 o
   5   3  13        2.02       -0.09      1.32 o
   6   3  13      848.36      807.88     17.89 o
   7   3  13      124.27      126.58      3.75 o
   8   3  13       15.67       13.53      2.05 o
   9   3  13      613.01      610.29     12.84 o
  10   3  13      268.94      289.96      5.74 o
  11   3  13       14.67       22.56      1.98 o
  12   3  13       12.50       15.36      1.80 o
  13   3  13      430.82      456.28     11.97 o
  14   3  13      230.96      205.60      8.88 o
  15   3  13      198.67      200.21     11.42 o
  16   3  13      190.47      168.31      7.04 o
  17   3  13        0.40       -2.06      3.77 o
  18   3  13       91.60       94.70     12.97 o
  19   3  13       25.71       27.10      4.68 o
  20   3  13       19.81       21.37      3.77 o
  21   3  13       95.18      103.21      4.76 o
  22   3  13       18.96       16.79      5.79 o
  23   3  13        7.76       14.23      6.19 o
  24   3  13       71.94      103.75     17.70 o
  25   3  13      359.15      385.02     18.04 o
  26   3  13        0.03       -0.67     11.09 o
  27   3  13        9.68        8.48     10.87 o
  28   3  13       32.73       47.64     11.53 o
  29   3  13      256.41      288.43     32.31 o
  30   3  13      188.50      199.98     22.31 o
   0   4  13       16.83       16.67      2.65 o
   1   4  13      133.26       96.57      2.90 o
   2   4  13       85.49       78.26      2.83 o
   3   4  13      859.05      739.16     11.32 o
   4   4  13      103.99      103.06      3.66 o
   5   4  13     1026.38     1048.12     18.61 o
   6   4  13      368.20      400.84     11.65 o
   7   4  13      168.45      146.46      4.65 o
   8   4  13       97.96       91.29      5.29 o
   9   4  13      478.32      470.87     11.56 o
  10   4  13      265.47      257.46     17.48 o
  11   4  13      403.66      383.00      9.70 o
  12   4  13      475.46      471.73     19.89 o
  13   4  13      480.19      422.60     11.43 o
  14   4  13      385.55      383.58      9.57 o
  15   4  13      309.18      299.19      8.57 o
  16   4  13      214.14      202.67      6.89 o
  17   4  13      177.56      172.88      6.16 o
  18   4  13       83.84       75.74      4.31 o
  19   4  13       92.55      110.68      5.96 o
  20   4  13       72.39       72.28      4.69 o
  21   4  13       71.36       69.05      7.46 o
  22   4  13       59.32       63.06     23.27 o
  23   4  13        7.31        3.58      6.92 o
  24   4  13      126.55      111.48      6.48 o
  25   4  13      123.62      156.36     13.28 o
  26   4  13        1.84        8.19      7.67 o
  27   4  13      349.12      423.51     28.65 o
  28   4  13        1.87        1.21      8.49 o
  29   4  13      545.77      519.61     38.08 o
   1   5  13      125.67      110.53      4.10 o
   2   5  13       31.78       26.20      2.89 o
   3   5  13      256.43      235.77      6.42 o
   4   5  13       59.40       63.08      4.11 o
   5   5  13      290.35      260.59      8.93 o
   6   5  13        1.90        2.86      3.04 o
   7   5  13        0.59       -1.30      2.91 o
   8   5  13       47.03       54.83     15.37 o
   9   5  13       64.03       54.61      3.24 o
  10   5  13        8.31        8.71      4.59 o
  11   5  13       65.36       55.97      7.30 o
  12   5  13      385.01      387.63     10.16 o
  13   5  13        0.01        7.29      4.40 o
  14   5  13      530.49      512.28     15.72 o
  15   5  13      285.40      316.92     11.84 o
  16   5  13      169.98      180.97     17.08 o
  17   5  13        5.58       -0.82      6.92 o
  18   5  13      204.45      194.18     20.24 o
  19   5  13       85.08       90.41      7.65 o
  20   5  13      150.20      179.24      7.75 o
  21   5  13        6.28        1.29      3.17 o
  22   5  13      115.80      148.01     12.36 o
  23   5  13       45.29       46.60      4.95 o
  24   5  13      156.19      181.14      9.35 o
  25   5  13       36.76       37.83     14.05 o
  26   5  13       50.67       57.76      8.26 o
  27   5  13      216.25      205.25     15.96 o
  28   5  13       73.64       50.73     12.73 o
   0   6  13        3.06        5.38      4.31 o
   1   6  13      195.83      187.02     12.36 o
   2   6  13      100.56       89.09      4.63 o
   3   6  13       16.78       21.52      3.73 o
   4   6  13        0.83       -0.14      3.33 o
   5   6  13       89.87       97.29      7.09 o
   6   6  13       57.15       55.96      4.12 o
   7   6  13       52.24       49.73      4.08 o
   8   6  13       35.09       32.14      3.69 o
   9   6  13       77.77       77.06      3.92 o
  10   6  13        0.06       -2.80      2.80 o
  11   6  13       26.71       27.86      3.39 o
  12   6  13        0.49        1.53      3.23 o
  13   6  13       34.86       37.37      5.72 o
  14   6  13      398.94      417.43     12.98 o
  15   6  13      782.50      893.92     31.34 o
  16   6  13      379.85      433.59     17.87 o
  17   6  13       85.70       93.12      6.17 o
  18   6  13       11.79        0.65     13.52 o
  19   6  13       48.25       33.20     12.38 o
  20   6  13      247.97      264.18     21.32 o
  21   6  13       31.79       21.32      5.03 o
  22   6  13      355.59      370.04     17.64 o
  23   6  13      189.69      176.21      9.17 o
  24   6  13        0.59       -0.24      7.13 o
  25   6  13      161.18      182.49      9.70 o
  26   6  13        0.12        6.92      5.97 o
  27   6  13       59.17       61.86     14.24 o
   1   7  13      172.10      167.01      7.42 o
   2   7  13        9.55        9.57      3.85 o
   3   7  13        2.31       12.29      5.95 o
   4   7  13        8.86        5.86      3.30 o
   5   7  13       21.05       17.81      3.59 o
   6   7  13       34.82       40.77      8.38 o
   7   7  13        9.67        5.82      3.71 o
   8   7  13        7.82        7.69      3.32 o
   9   7  13        1.92        7.08      2.97 o
  10   7  13       16.49       13.48      3.84 o
  11   7  13       16.87       12.03      4.68 o
  12   7  13       17.04       23.02      8.59 o
  13   7  13       45.95       48.10     13.12 o
  14   7  13        0.00       -0.39      5.21 o
  15   7  13      228.74      231.84     10.58 o
  16   7  13       60.70       54.62      5.54 o
  17   7  13       10.76        6.00      5.38 o
  18   7  13      144.67      179.83      8.62 o
  19   7  13       13.81       25.54     12.93 o
  20   7  13      240.19      247.26     34.64 o
  21   7  13        0.06        6.39      4.47 o
  22   7  13        5.79        6.23     14.39 o
  23   7  13        0.16        5.43      5.22 o
  24   7  13        2.90        5.93      7.01 o
   0   8  13      190.26      179.83     10.58 o
   1   8  13       33.49       34.25      5.08 o
   2   8  13       26.04       25.91      6.00 o
   3   8  13      134.64      122.98      8.97 o
   4   8  13      365.60      389.33     21.38 o
   5   8  13      249.12      261.80      8.84 o
   6   8  13      365.73      416.17     13.68 o
   7   8  13        0.69        3.52      4.50 o
   8   8  13        1.69        8.87      5.39 o
   9   8  13        2.62       -1.75      3.52 o
  10   8  13       45.21       64.11      8.69 o
  11   8  13       17.01       12.28      4.53 o
  12   8  13       57.95       61.00      7.04 o
  13   8  13        4.49        8.85      5.73 o
  14   8  13      108.89      115.03     11.39 o
  15   8  13      165.13      174.65      9.05 o
  16   8  13        1.68        2.56      6.61 o
  17   8  13       82.70      101.30      7.53 o
  18   8  13       21.58       23.71      6.39 o
  19   8  13        4.50       14.71      8.38 o
  20   8  13       62.62       56.86     11.90 o
  21   8  13        1.85        4.76      5.77 o
  22   8  13       14.43       20.40      6.47 o
   1   9  13       15.84       10.65      6.94 o
   2   9  13        4.17       11.02      6.92 o
   3   9  13       35.73       37.23      7.35 o
   4   9  13       17.75       11.00      4.85 o
   5   9  13       56.28       57.80      6.54 o
   6   9  13        0.43        6.32      6.72 o
   7   9  13       29.05       30.04      8.63 o
   8   9  13        0.98        8.68      6.22 o
   9   9  13      210.30      219.93     27.46 o
  10   9  13        0.34       -2.79      9.20 o
  11   9  13        1.53       -3.02      4.72 o
  12   9  13        1.56       -0.59      5.14 o
  13   9  13       13.64       24.05     10.11 o
  14   9  13        3.70        2.53      9.77 o
  15   9  13      196.11      218.36     19.64 o
  16   9  13      273.52      285.17     34.06 o
  17   9  13        1.40        1.30      6.88 o
  18   9  13      286.96      275.93     18.28 o
   0  10  13      388.60      316.26     25.58 o
   1  10  13      156.94      163.34      9.37 o
   2  10  13       46.65       43.37      7.78 o
   3  10  13        0.79       -0.76      7.99 o
   4  10  13        0.01        7.32      7.13 o
   5  10  13      221.82      256.75     12.20 o
   6  10  13        6.19       15.71      7.68 o
   7  10  13       59.83       44.26      6.67 o
   8  10  13        9.11       10.64      5.65 o
   9  10  13      158.58      179.93     10.61 o
  10  10  13       23.73       18.91      6.92 o
  11  10  13       61.77       54.67      8.71 o
  12  10  13       50.23       46.40      7.19 o
  13  10  13       11.36       13.46      8.27 o
   1  11  13       22.11       17.50     21.12 o
   2  11  13       55.41       76.95     12.21 o
   3  11  13        0.01       -7.13      7.13 o
   0   0  14     2352.40     2292.06     65.54 o
   1   0  14        2.79        6.57      4.05 o
   2   0  14      561.56      476.15     10.12 o
   3   0  14      956.76      901.33     15.33 o
   4   0  14     1128.28      957.92     15.80 o
   5   0  14      716.49      601.97     10.82 o
   6   0  14      705.13      620.91     13.87 o
   7   0  14      440.21      327.91      8.83 o
   8   0  14      571.61      513.81     12.10 o
   9   0  14     3639.13     3352.22     65.82 o
  10   0  14      154.28      137.82      4.63 o
  11   0  14      643.91      632.52     15.17 o
  12   0  14        4.59       10.11      3.75 o
  13   0  14        0.92        1.63      3.65 o
  14   0  14      659.21      629.02     16.88 o
  15   0  14      322.01      274.03     11.52 o
  16   0  14     1419.40     1462.83     47.92 o
  17   0  14      540.37      529.72     19.22 o
  18   0  14        6.08       13.19      8.17 o
  19   0  14        1.78       12.52      7.79 o
  20   0  14        0.80        2.01      6.30 o
  21   0  14       86.17       90.49      7.07 o
  22   0  14     1091.86     1174.30     59.63 o
  23   0  14      543.22      646.02     38.92 o
  24   0  14        1.77       10.78      7.16 o
  25   0  14     1108.23     1191.86     60.07 o
  26   0  14       46.54       38.51     10.94 o
  27   0  14        5.14        7.00     10.07 o
  28   0  14        0.02        0.13      7.08 o
  29   0  14      320.44      345.37     34.92 o
  30   0  14       45.95       33.37      8.44 o
   1   1  14        0.14        0.74      5.58 o
   2   1  14        6.63       12.68      1.26 o
   3   1  14       14.08       10.44      1.48 o
   4   1  14      213.42      193.80      4.84 o
   5   1  14        3.02        0.25      2.15 o
   6   1  14        1.51        0.67      1.48 o
   7   1  14        3.14        3.57      2.23 o
   8   1  14        6.53        7.38      1.80 o
   9   1  14      161.23      170.54      3.74 o
  10   1  14      139.34      131.59      5.36 o
  11   1  14       83.92       66.73      3.08 o
  12   1  14       95.32       87.74      3.99 o
  13   1  14      340.56      352.63      9.20 o
  14   1  14        0.18       -2.76      2.76 o
  15   1  14      276.77      244.79      8.19 o
  16   1  14       36.04       33.24      3.78 o
  17   1  14      116.70      122.43      5.24 o
  18   1  14       46.74       64.39      5.67 o
  19   1  14       95.16       99.50     16.70 o
  20   1  14      482.24      486.67     14.08 o
  21   1  14       61.54       57.42      9.16 o
  22   1  14        0.97        6.22      3.41 o
  23   1  14        7.51        4.59      3.94 o
  24   1  14       39.99       29.43      4.36 o
  25   1  14       17.84       14.20      4.69 o
  26   1  14      444.32      450.24     21.13 o
  27   1  14        0.16       -6.66      6.66 o
  28   1  14       93.21       81.81      8.79 o
  29   1  14       57.98       55.37      7.91 o
  30   1  14       63.03       48.45      8.12 o
   0   2  14      578.93      464.57     10.00 o
   1   2  14       72.00       70.69      5.58 o
   2   2  14      308.93      251.12      4.68 o
   3   2  14     2653.68     2326.08     29.28 o
   4   2  14        5.91       -0.61      1.77 o
   5   2  14      675.02      598.57      8.83 o
   6   2  14     1311.40     1273.70     19.08 o
   7   2  14      234.26      188.01      6.22 o
   8   2  14       26.13       21.70      4.83 o
   9   2  14      561.28      542.29      9.98 o
  10   2  14      505.56      471.92     10.29 o
  11   2  14      418.62      401.29     17.04 o
  12   2  14      463.90      486.12     10.69 o
  13   2  14      125.28      107.01      4.21 o
  14   2  14       72.58       77.94      3.83 o
  15   2  14      104.97       91.12      4.34 o
  16   2  14       40.99       44.73      3.39 o
  17   2  14       30.90       33.15      4.14 o
  18   2  14        1.96        1.70      2.88 o
  19   2  14       83.74       74.35      7.66 o
  20   2  14        7.06       10.45      5.32 o
  21   2  14      107.22      100.53      6.06 o
  22   2  14      471.29      513.48     18.93 o
  23   2  14       22.74       21.13      4.73 o
  24   2  14        1.54        1.20     13.04 o
  25   2  14       69.93       68.21     10.16 o
  26   2  14       35.67       61.31     12.35 o
  27   2  14        5.78       20.58     10.52 o
  28   2  14        0.93        6.46      9.43 o
  29   2  14       31.16       49.58     11.60 o
  30   2  14       71.58      101.86     14.99 o
   1   3  14       18.23        9.93      1.56 o
   2   3  14     1812.53     1611.93     22.37 o
   3   3  14      692.28      624.85      9.99 o
   4   3  14      156.65      136.43      7.02 o
   5   3  14       31.22       40.43      5.42 o
   6   3  14      434.51      417.15      8.54 o
   7   3  14      403.59      390.47      7.82 o
   8   3  14      470.38      455.81     11.28 o
   9   3  14       65.39       62.38      4.15 o
  10   3  14      979.26      985.22     16.84 o
  11   3  14       51.25       36.13      5.10 o
  12   3  14      665.32      639.40     13.20 o
  13   3  14       75.06       66.37     18.87 o
  14   3  14       49.54       42.86      5.04 o
  15   3  14      389.98      386.77     12.07 o
  16   3  14       61.53       52.90      7.14 o
  17   3  14        0.15        1.92      3.44 o
  18   3  14        6.02        0.63      4.64 o
  19   3  14       86.38       99.13      8.90 o
  20   3  14       33.56       32.20      4.64 o
  21   3  14       19.47       30.50      6.22 o
  22   3  14        5.85        7.27      5.36 o
  23   3  14        1.92        9.56      6.91 o
  24   3  14        0.27        7.10      6.73 o
  25   3  14      102.75      112.36     34.04 o
  26   3  14       29.86       23.40      9.65 o
  27   3  14      304.08      341.07     25.70 o
  28   3  14      298.49      298.36     21.24 o
  29   3  14       21.05       19.94      8.40 o
   0   4  14        5.90        6.16      2.13 o
   1   4  14       36.84       26.86      2.16 o
   2   4  14      130.16      115.89      3.41 o
   3   4  14       40.78       37.44      2.04 o
   4   4  14      205.81      208.29      6.35 o
   5   4  14       82.43       75.33      3.00 o
   6   4  14       13.59       13.90      1.93 o
   7   4  14      155.90      166.38     14.43 o
   8   4  14      493.65      507.71     11.99 o
   9   4  14       56.78       57.10      4.34 o
  10   4  14      595.09      594.63     17.94 o
  11   4  14      180.01      164.13      5.62 o
  12   4  14      163.35      167.95      9.35 o
  13   4  14        3.50       -2.46      3.30 o
  14   4  14      231.51      216.48      7.38 o
  15   4  14       16.74       18.58      4.39 o
  16   4  14       75.68       82.12      5.30 o
  17   4  14       68.20       69.68      5.34 o
  18   4  14       35.33       27.04      4.18 o
  19   4  14      425.02      424.88     16.05 o
  20   4  14       49.81       64.81     16.30 o
  21   4  14       53.83       69.38     13.45 o
  22   4  14      229.11      229.25     11.54 o
  23   4  14      138.30      152.38      9.51 o
  24   4  14       48.88       65.37      9.81 o
  25   4  14      804.89      921.12     44.40 o
  26   4  14      205.34      237.18     14.61 o
  27   4  14      101.95       80.82     13.55 o
  28   4  14       21.22       39.67     11.10 o
   1   5  14       81.92       81.46      3.18 o
   2   5  14        7.39       -0.71      3.13 o
   3   5  14       74.03       50.41      5.93 o
   4   5  14      453.81      429.83     10.47 o
   5   5  14       54.02       65.10      3.64 o
   6   5  14      428.44      422.61     10.05 o
   7   5  14        5.97        8.96      4.84 o
   8   5  14      112.05      102.70     12.07 o
   9   5  14      161.37      170.14     12.11 o
  10   5  14        2.52        3.18      5.24 o
  11   5  14      105.61      113.37      4.76 o
  12   5  14        1.57        0.85      6.53 o
  13   5  14       75.80       67.56      6.45 o
  14   5  14       19.08       12.44      2.88 o
  15   5  14       29.10       24.95      6.35 o
  16   5  14       81.50       92.09     12.40 o
  17   5  14       31.09       40.15     10.91 o
  18   5  14      477.39      453.43     17.07 o
  19   5  14      219.79      246.36     12.32 o
  20   5  14      227.33      229.46     14.00 o
  21   5  14      506.84      626.67     25.12 o
  22   5  14       50.41       59.95      8.16 o
  23   5  14       26.19       25.97     15.46 o
  24   5  14      422.73      514.81     26.68 o
  25   5  14       50.87       59.64     13.00 o
  26   5  14        0.17        4.32      6.97 o
  27   5  14       67.01       97.69     13.75 o
   0   6  14       33.80       33.51      4.83 o
   1   6  14       65.49       52.18      4.31 o
   2   6  14      164.78      167.45     10.88 o
   3   6  14        1.88       -0.92      3.65 o
   4   6  14      224.51      212.39     11.37 o
   5   6  14       29.23       21.81      3.29 o
   6   6  14        3.06        2.87      3.28 o
   7   6  14       31.88       24.55      3.76 o
   8   6  14      121.67       89.04      9.68 o
   9   6  14        8.57       16.52      3.43 o
  10   6  14      126.59      119.10      8.27 o
  11   6  14        2.64        4.08      4.92 o
  12   6  14      120.80      123.50      5.46 o
  13   6  14       42.89       43.88      3.46 o
  14   6  14       67.41       60.38      6.39 o
  15   6  14      173.89      154.54     12.43 o
  16   6  14        0.15       -3.09      4.11 o
  17   6  14       67.08       60.68      5.30 o
  18   6  14      120.35      122.13      6.34 o
  19   6  14        4.92       10.10      9.70 o
  20   6  14        8.57       -4.61     16.24 o
  21   6  14        0.02        9.40     11.94 o
  22   6  14      144.80      198.90     21.67 o
  23   6  14       14.88        8.88      7.27 o
  24   6  14      160.32      164.60     12.85 o
  25   6  14        3.29        6.88     10.89 o
   1   7  14       15.44       16.06      4.48 o
   2   7  14      101.85       87.29      4.34 o
   3   7  14       10.13       17.78      4.64 o
   4   7  14       38.26       57.92      6.41 o
   5   7  14      602.31      642.55     15.53 o
   6   7  14      243.61      233.37      8.16 o
   7   7  14      199.41      174.35      8.03 o
   8   7  14        7.40        0.74      5.41 o
   9   7  14      310.61      309.43     16.28 o
  10   7  14       39.35       52.64      4.94 o
  11   7  14      203.77      209.24      9.36 o
  12   7  14       51.74       60.07      5.30 o
  13   7  14       99.77      119.09      6.70 o
  14   7  14        4.09        9.02      5.33 o
  15   7  14       51.15       82.81      8.13 o
  16   7  14      175.22      214.98     16.30 o
  17   7  14        1.07        8.15      5.50 o
  18   7  14      899.52      971.45     84.76 o
  19   7  14      550.76      555.02     41.47 o
  20   7  14       38.26       55.33      9.60 o
  21   7  14      629.93      740.71     35.64 o
  22   7  14       21.66       16.39      9.30 o
   0   8  14       51.70       51.73      7.85 o
   1   8  14       42.19       29.66     10.04 o
   2   8  14      108.01      122.59      7.78 o
   3   8  14        2.98        5.36      6.99 o
   4   8  14       27.61       30.24      4.62 o
   5   8  14      124.75      137.54      6.64 o
   6   8  14      247.65      285.29      8.98 o
   7   8  14       11.85        7.21      3.66 o
   8   8  14        2.70        1.61      5.89 o
   9   8  14        4.65       10.37      5.23 o
  10   8  14        6.62       11.68      9.77 o
  11   8  14       18.56       37.46     11.12 o
  12   8  14      124.10      128.88      6.78 o
  13   8  14        0.76       -2.67      5.98 o
  14   8  14       27.52       41.11     12.54 o
  15   8  14        5.64       14.28      7.02 o
  16   8  14      158.75      160.21      9.51 o
  17   8  14        0.52        4.34      7.84 o
  18   8  14      162.98      143.59     12.25 o
  19   8  14      206.98      191.45     16.85 o
  20   8  14      165.52       82.92     58.94 o
   1   9  14        8.65        4.82      7.05 o
   2   9  14        0.66        5.21     13.54 o
   3   9  14       51.26       51.31     11.91 o
   4   9  14        3.23       -2.42      5.39 o
   5   9  14        5.00       -0.27      5.60 o
   6   9  14       30.58       39.99     14.36 o
   7   9  14      244.17      302.96     17.38 o
   8   9  14        0.52        1.42      8.39 o
   9   9  14      264.62      312.67     44.05 o
  10   9  14       77.31       77.50      6.61 o
  11   9  14       14.19       17.44      6.73 o
  12   9  14       54.50       47.48      6.22 o
  13   9  14      168.48      166.83     12.02 o
  14   9  14       87.01       93.61      8.09 o
  15   9  14       16.82        8.69      7.35 o
  16   9  14       69.07       65.20      7.92 o
   0  10  14        5.88       -6.34     15.65 o
   1  10  14       24.06       14.84     12.64 o
   2  10  14       86.47       67.73     11.23 o
   3  10  14      159.45      151.13     11.18 o
   4  10  14      127.06      123.92      9.29 o
   5  10  14       74.23       80.79      8.15 o
   6  10  14       23.93       21.40      5.35 o
   7  10  14       58.08       66.71      8.22 o
   8  10  14        8.93       17.54      7.16 o
   9  10  14       24.35       33.91     17.70 o
  10  10  14       27.11       21.72      8.66 o
   1   1  15      218.17      215.45      5.63 o
   2   1  15     1039.17      922.29     13.20 o
   3   1  15       94.13       89.53      7.24 o
   4   1  15        4.18        2.28      3.50 o
   5   1  15       40.40       32.21      2.97 o
   6   1  15       32.04       20.98      2.83 o
   7   1  15       27.60       25.10      1.88 o
   8   1  15      241.02      204.94      4.71 o
   9   1  15      152.04      115.47      3.54 o
  10   1  15       85.36       79.29      6.12 o
  11   1  15      119.80       98.90      3.31 o
  12   1  15       76.37       84.43      3.24 o
  13   1  15      132.78      132.01      4.19 o
  14   1  15      589.77      579.09     12.91 o
  15   1  15      327.76      306.17      8.04 o
  16   1  15        6.72        4.50      2.66 o
  17   1  15       10.03       10.67      3.57 o
  18   1  15      325.38      379.28     21.67 o
  19   1  15       86.92       85.41      4.75 o
  20   1  15      326.24      368.67     16.67 o
  21   1  15      226.27      260.65      8.34 o
  22   1  15       74.83       72.25     10.14 o
  23   1  15      423.66      433.65     16.83 o
  24   1  15       13.92       15.96      4.70 o
  25   1  15        4.37       -0.66      6.12 o
  26   1  15       78.79       96.46      8.81 o
  27   1  15      264.33      286.00     16.23 o
  28   1  15      147.41      157.52     12.94 o
  29   1  15      112.94       98.85     11.45 o
   0   2  15       23.13        8.07      3.36 o
   1   2  15      564.49      519.85      9.11 o
   2   2  15       62.44       62.50      2.69 o
   3   2  15       22.28       22.47      2.21 o
   4   2  15       21.26       18.13      5.00 o
   5   2  15      438.10      431.48      7.27 o
   6   2  15       46.95       33.06      2.12 o
   7   2  15        9.85        3.31      1.64 o
   8   2  15        0.06       -1.73      2.88 o
   9   2  15       23.11       17.29      4.27 o
  10   2  15       49.14       50.42      3.09 o
  11   2  15       69.19       65.95      3.46 o
  12   2  15       62.35       58.07      7.68 o
  13   2  15      636.24      618.55     15.25 o
  14   2  15       63.60       63.98      3.86 o
  15   2  15       14.90       21.54      3.15 o
  16   2  15      476.05      514.20     30.02 o
  17   2  15      252.23      270.65     28.65 o
  18   2  15        0.19       -3.65      3.65 o
  19   2  15       90.69       97.08      5.53 o
  20   2  15       11.47        2.25      3.37 o
  21   2  15       63.43       69.14      6.94 o
  22   2  15        0.04        0.89      4.72 o
  23   2  15      435.30      507.45     26.18 o
  24   2  15        3.81       -0.67      7.19 o
  25   2  15       77.77       79.79     12.02 o
  26   2  15       97.77       97.23     10.98 o
  27   2  15      125.69      121.05     10.25 o
  28   2  15      126.94      109.54     11.72 o
   1   3  15      328.46      273.64      5.79 o
   2   3  15        2.52        7.59      1.80 o
   3   3  15        2.29        8.31      2.18 o
   4   3  15       61.95       60.72      2.78 o
   5   3  15      186.29      210.67      5.08 o
   6   3  15       97.42       84.41      3.32 o
   7   3  15      664.66      673.02     13.81 o
   8   3  15      231.37      240.28      5.72 o
   9   3  15      204.18      208.18     10.64 o
  10   3  15      645.75      635.18     12.65 o
  11   3  15      199.63      187.81      6.06 o
  12   3  15        6.92        8.70      3.22 o
  13   3  15        0.13       -1.32      3.62 o
  14   3  15      111.46      106.49      5.79 o
  15   3  15      113.53       90.23     14.23 o
  16   3  15       79.87       70.25      5.56 o
  17   3  15      972.19     1071.02     27.24 o
  18   3  15       95.87       92.89      5.96 o
  19   3  15       44.66       63.74     11.24 o
  20   3  15        8.41       13.38      3.75 o
  21   3  15       11.36        9.71      9.70 o
  22   3  15       19.72       12.38     12.51 o
  23   3  15        0.56       -1.47      6.82 o
  24   3  15      207.60      264.85     13.79 o
  25   3  15        0.18       10.81      7.25 o
  26   3  15       67.91       63.33      8.68 o
  27   3  15      401.83      490.42     39.56 o
  28   3  15       27.47       31.26     11.55 o
   0   4  15        0.11        0.79      3.07 o
   1   4  15      392.81      344.11      7.32 o
   2   4  15       26.75       24.98      2.09 o
   3   4  15      837.58      815.77     13.35 o
   4   4  15       35.21       40.50      3.00 o
   5   4  15       15.81       10.54      3.93 o
   6   4  15       38.12       37.30      6.41 o
   7   4  15      137.80      125.90      4.50 o
   8   4  15       36.08       46.73      4.72 o
   9   4  15      414.90      381.80     12.75 o
  10   4  15       19.86       10.67      4.97 o
  11   4  15       42.03       32.45      5.54 o
  12   4  15      761.40      839.34     29.41 o
  13   4  15        7.65       -0.37     12.04 o
  14   4  15     1185.88     1323.69     39.78 o
  15   4  15       11.37        9.83      4.30 o
  16   4  15        3.80        2.83      3.10 o
  17   4  15       33.75       31.05      5.46 o
  18   4  15        4.89       11.22      6.14 o
  19   4  15       15.18       24.11      6.14 o
  20   4  15        3.65        0.41      7.63 o
  21   4  15        1.89       -2.64      7.78 o
  22   4  15      111.46      129.00     18.47 o
  23   4  15      254.34      293.71     16.35 o
  24   4  15       17.97       30.71     10.16 o
  25   4  15       30.99       26.71      5.79 o
  26   4  15       12.44       -5.66      9.49 o
  27   4  15      276.70      293.57     27.43 o
   1   5  15       36.77       32.10      4.20 o
   2   5  15       15.87       15.53      3.23 o
   3   5  15      591.56      600.49     14.21 o
   4   5  15      146.08      116.17      5.13 o
   5   5  15      162.64      170.34      6.60 o
   6   5  15       12.01        9.51      2.39 o
   7   5  15       43.25       55.78      4.03 o
   8   5  15        2.00        6.23      4.04 o
   9   5  15      450.51      530.45     16.23 o
  10   5  15        6.31       17.52      8.03 o
  11   5  15        0.19       -2.60      4.01 o
  12   5  15      285.35      271.75     30.30 o
  13   5  15       75.72       86.24     14.33 o
  14   5  15        4.59        7.68     11.57 o
  15   5  15      395.62      456.96     31.38 o
  16   5  15      106.30      135.49      8.67 o
  17   5  15       23.65       30.07     11.29 o
  18   5  15      113.08      129.79     20.55 o
  19   5  15        1.14        4.90      8.49 o
  20   5  15       13.12       21.71     13.56 o
  21   5  15      685.81      854.74     48.90 o
  22   5  15       35.41       42.07      6.59 o
  23   5  15       52.46       73.97     10.04 o
  24   5  15       78.44       62.36      9.80 o
  25   5  15       12.25       24.88     11.69 o
   0   6  15        0.88       10.25      5.28 o
   1   6  15       17.80       18.95      3.68 o
   2   6  15       19.69       19.41      4.12 o
   3   6  15       19.12       25.21      5.30 o
   4   6  15      137.54      146.59      5.26 o
   5   6  15       11.97       10.21      3.52 o
   6   6  15      301.64      334.16     18.60 o
   7   6  15       79.64       73.63      4.52 o
   8   6  15     1249.55     1424.54     37.88 o
   9   6  15      891.94     1022.83     24.27 o
  10   6  15       64.85       66.36      5.84 o
  11   6  15       39.24       44.98      5.63 o
  12   6  15        0.52        3.91      8.72 o
  13   6  15      165.43      198.04     14.58 o
  14   6  15       40.48       61.20      8.62 o
  15   6  15      747.17      763.77     25.78 o
  16   6  15      150.75      137.98     10.07 o
  17   6  15      816.97      860.63     31.68 o
  18   6  15       37.24       48.83     23.35 o
  19   6  15      656.65      750.62     31.62 o
  20   6  15      330.92      367.27     35.12 o
  21   6  15        0.84       15.07      9.20 o
  22   6  15       11.29       -2.04     20.39 o
  23   6  15        0.49      -22.07     24.20 o
   1   7  15      171.24      183.68     13.36 o
   2   7  15        1.03        3.17      4.17 o
   3   7  15        5.86       11.96      4.13 o
   4   7  15       26.33       20.80      4.85 o
   5   7  15       33.16       40.95      5.05 o
   6   7  15        1.31       -1.54      3.12 o
   7   7  15       97.52       91.89      4.90 o
   8   7  15       23.56       24.82      3.63 o
   9   7  15       28.05       26.51      4.33 o
  10   7  15       79.92       84.03      9.27 o
  11   7  15        0.00        3.89      5.66 o
  12   7  15        4.46        4.53      6.97 o
  13   7  15      144.26      164.50     11.54 o
  14   7  15      213.76      245.83     11.42 o
  15   7  15      192.84      204.51     11.61 o
  16   7  15        6.31        9.14      8.46 o
  17   7  15      131.96      156.43     12.58 o
  18   7  15        2.38        0.49      7.87 o
  19   7  15        0.34        1.23      6.41 o
  20   7  15       31.92       30.21      9.36 o
  21   7  15       56.78       33.64      9.29 o
   0   8  15       51.11       63.52     18.49 o
   1   8  15        0.00       -4.08      4.48 o
   2   8  15        4.61       11.04      5.47 o
   3   8  15      174.13      193.73      7.68 o
   4   8  15      187.91      189.24     12.52 o
   5   8  15        0.01       -3.49      4.58 o
   6   8  15       19.80       15.15      6.39 o
   7   8  15       62.48       59.95     15.83 o
   8   8  15       98.54       96.24      8.61 o
   9   8  15       70.90       69.20     19.27 o
  10   8  15       14.14       -0.05      4.76 o
  11   8  15        0.07       -1.60      4.92 o
  12   8  15      265.33      237.49     14.03 o
  13   8  15      278.68      283.95     18.30 o
  14   8  15      554.56      589.84     29.84 o
  15   8  15       70.47       68.44     13.15 o
  16   8  15       19.62       13.47     20.00 o
  17   8  15      486.65      505.43     41.73 o
  18   8  15       85.12       43.27     12.21 o
   1   9  15       43.43       34.15      9.90 o
   2   9  15       83.33       78.68     12.05 o
   3   9  15        1.61        5.99      4.48 o
   4   9  15        0.18        5.44      5.46 o
   5   9  15        7.37       12.61      5.88 o
   6   9  15       28.64       60.86      7.84 o
   7   9  15      646.82      674.64     24.61 o
   8   9  15        8.54       35.28      9.16 o
   9   9  15       75.04       70.46      6.19 o
  10   9  15       14.01       13.72      4.73 o
  11   9  15       17.27       11.32      5.33 o
  12   9  15       60.08       76.91      9.43 o
  13   9  15        0.73        0.27     10.29 o
   0  10  15       72.79      100.46     23.03 o
   1  10  15      136.51      137.07     40.49 o
   2  10  15       40.93       16.71     12.95 o
   3  10  15       17.23       10.91      7.35 o
   4  10  15       71.85       72.31      9.18 o
   0   0  16     1656.51     1512.05     46.01 o
   1   0  16       50.37       36.81      3.38 o
   2   0  16      979.16      902.73     20.91 o
   3   0  16      227.12      217.74      8.90 o
   4   0  16       38.55       35.97      4.59 o
   5   0  16       15.93       18.52      6.49 o
   6   0  16       10.93       12.11      3.88 o
   7   0  16      193.17      165.51      6.27 o
   8   0  16       47.10       45.90      3.30 o
   9   0  16      490.84      497.13     12.42 o
  10   0  16      111.25      118.91      5.32 o
  11   0  16      133.25      133.23      5.36 o
  12   0  16      268.46      231.64      7.41 o
  13   0  16      112.25      104.21      5.21 o
  14   0  16        4.50        5.93      3.50 o
  15   0  16        0.01        3.89      3.34 o
  16   0  16      131.98      147.80      7.33 o
  17   0  16        8.70       12.52      3.53 o
  18   0  16      141.13      177.04      8.33 o
  19   0  16      485.04      529.18     17.08 o
  20   0  16       45.02       59.33      5.36 o
  21   0  16       14.09       19.63      4.94 o
  22   0  16      243.07      274.03     16.51 o
  23   0  16      324.96      304.00     17.40 o
  24   0  16       56.83       57.91     11.13 o
  25   0  16        0.55       -3.11      8.92 o
  26   0  16      451.04      485.81     39.89 o
  27   0  16       25.60       25.35      7.12 o
   1   1  16       54.49       48.02      2.78 o
   2   1  16       14.84       11.15      2.88 o
   3   1  16       24.03       17.41      2.13 o
   4   1  16      125.45       94.75      3.98 o
   5   1  16        8.56        4.63      4.85 o
   6   1  16        5.92        3.02      2.15 o
   7   1  16       60.81       48.74      4.19 o
   8   1  16      168.73      160.70      5.19 o
   9   1  16       23.00       26.07      2.21 o
  10   1  16       20.80       20.67      2.19 o
  11   1  16        2.58        2.85      1.90 o
  12   1  16       29.12       23.83      2.36 o
  13   1  16        2.62        5.07      2.30 o
  14   1  16       22.75       26.55      4.80 o
  15   1  16      301.04      297.96     17.39 o
  16   1  16      241.30      238.78     25.78 o
  17   1  16      114.72      134.52      4.72 o
  18   1  16      232.05      250.73      7.85 o
  19   1  16       11.92        9.83      3.51 o
  20   1  16       85.17       92.85      5.57 o
  21   1  16       34.74       37.58      4.77 o
  22   1  16       90.00      102.61     10.74 o
  23   1  16      265.89      277.71     16.32 o
  24   1  16        5.18        3.08      6.52 o
  25   1  16       12.59        2.57     11.51 o
  26   1  16        9.89       19.60      7.36 o
  27   1  16        8.86       24.34     25.02 o
   0   2  16      162.12      151.21      6.27 o
   1   2  16       31.03       30.81      3.11 o
   2   2  16      193.12      163.74      5.23 o
   3   2  16      102.40       87.00      3.74 o
   4   2  16      208.78      208.29      6.67 o
   5   2  16       82.74       72.50      3.38 o
   6   2  16      274.91      252.22      5.21 o
   7   2  16       34.61       36.16      2.91 o
   8   2  16       36.11       34.99      2.95 o
   9   2  16       59.74       43.62      3.18 o
  10   2  16       69.11       59.88      2.79 o
  11   2  16      112.65      111.37      3.59 o
  12   2  16      203.12      229.49      6.81 o
  13   2  16      890.98      942.91     31.52 o
  14   2  16      131.06      131.46      5.04 o
  15   2  16       48.79       54.55      4.44 o
  16   2  16       16.21       23.73      4.55 o
  17   2  16      369.14      386.79     12.66 o
  18   2  16      148.72      164.85     11.82 o
  19   2  16        5.28       13.45      5.45 o
  20   2  16      176.02      186.57      9.76 o
  21   2  16        1.30        0.59      4.60 o
  22   2  16       36.67       44.45      4.34 o
  23   2  16      167.02      168.06      9.10 o
  24   2  16      113.30      108.20      7.85 o
  25   2  16       92.99      105.86     22.43 o
  26   2  16        7.99        6.14      4.22 o
  27   2  16        8.89       18.14      7.65 o
   1   3  16      323.28      282.56      6.89 o
   2   3  16        0.53        4.97      4.93 o
   3   3  16        0.21       -2.56      2.56 o
   4   3  16       69.27       63.90      2.74 o
   5   3  16       36.28       30.57      2.57 o
   6   3  16      717.23      688.06     12.82 o
   7   3  16      255.46      239.77     13.75 o
   8   3  16       59.48       69.01      4.08 o
   9   3  16      426.33      430.31      8.77 o
  10   3  16        0.45       -0.41      3.56 o
  11   3  16       11.66       15.92      3.16 o
  12   3  16        0.53       -6.91      6.91 o
  13   3  16        1.42        4.39      6.80 o
  14   3  16        5.43       10.18      4.37 o
  15   3  16        5.42        9.98      3.85 o
  16   3  16      379.59      367.85     18.64 o
  17   3  16      124.96      114.67      9.87 o
  18   3  16      293.51      295.69     10.92 o
  19   3  16        0.73        0.38      3.63 o
  20   3  16       91.06       81.64      8.70 o
  21   3  16       77.79       95.09      8.29 o
  22   3  16        6.20        8.77     10.14 o
  23   3  16       26.82       29.47      7.42 o
  24   3  16      289.85      349.93     21.79 o
  25   3  16       12.47        5.03     14.43 o
  26   3  16        1.46       11.01      9.54 o
   0   4  16        4.88       -2.83      3.63 o
   1   4  16      100.23       95.65      6.83 o
   2   4  16      193.93      179.99      5.92 o
   3   4  16      277.47      242.87     14.70 o
   4   4  16        0.06        0.18      5.44 o
   5   4  16      331.46      351.99     16.55 o
   6   4  16      298.04      303.15     23.31 o
   7   4  16       44.64       33.04      3.30 o
   8   4  16       30.71       27.50      3.27 o
   9   4  16      564.10      603.39     13.80 o
  10   4  16       25.93       26.48      4.66 o
  11   4  16      117.86      113.56      8.21 o
  12   4  16      676.17      843.90     32.33 o
  13   4  16     1029.00     1239.76     40.56 o
  14   4  16      913.43      902.43     25.78 o
  15   4  16      259.98      223.57     10.58 o
  16   4  16      124.66      124.77     15.56 o
  17   4  16        9.61       10.98      7.89 o
  18   4  16       90.66       93.25     19.27 o
  19   4  16      143.74      176.87     10.09 o
  20   4  16      474.82      492.74     36.99 o
  21   4  16        0.02       -1.19      6.26 o
  22   4  16       60.16       69.28      8.35 o
  23   4  16        8.82       10.21      7.82 o
  24   4  16       58.58       60.02     17.24 o
  25   4  16      123.23       92.48     14.72 o
   1   5  16       64.09       55.49      9.40 o
   2   5  16        4.43       10.87      3.49 o
   3   5  16      378.11      382.25     17.84 o
   4   5  16      276.80      299.09     10.28 o
   5   5  16        5.99        5.25      3.91 o
   6   5  16        4.20        3.74      4.22 o
   7   5  16      274.31      225.81      8.19 o
   8   5  16      300.52      346.54     11.34 o
   9   5  16       91.20       94.42      6.21 o
  10   5  16      100.14      105.83      9.64 o
  11   5  16       18.57       17.83      4.65 o
  12   5  16        2.57       -0.87      4.41 o
  13   5  16       61.47       71.87      6.72 o
  14   5  16       55.28       66.07      7.70 o
  15   5  16       53.27       56.86     14.35 o
  16   5  16      159.97      151.77     14.86 o
  17   5  16       85.64      107.08     12.73 o
  18   5  16      133.86      145.55     20.16 o
  19   5  16       18.87       21.56     24.65 o
  20   5  16       37.94       31.60     13.63 o
  21   5  16        5.44       12.85      7.16 o
  22   5  16        0.16        6.82      5.27 o
  23   5  16       22.06       19.12      9.74 o
   0   6  16       80.06       88.72      7.64 o
   1   6  16       12.65       17.73      5.81 o
   2   6  16       10.07       19.40      3.43 o
   3   6  16        4.19        7.07      4.12 o
   4   6  16        2.86        4.29      5.58 o
   5   6  16        0.07       -1.82      4.97 o
   6   6  16      127.25      111.01     14.66 o
   7   6  16      125.18      100.80      6.08 o
   8   6  16      131.48      143.89      6.84 o
   9   6  16      292.72      349.22     13.32 o
  10   6  16        2.46        5.99      5.79 o
  11   6  16       36.80       45.60      5.74 o
  12   6  16      115.65      140.15      7.81 o
  13   6  16      260.15      299.07     15.22 o
  14   6  16        1.61        4.58      6.56 o
  15   6  16        2.90       22.50     10.36 o
  16   6  16       24.91       32.76      8.42 o
  17   6  16       59.30       63.53     17.71 o
  18   6  16       22.32       21.51      5.44 o
  19   6  16        0.73       -8.15      8.78 o
  20   6  16        5.87      -17.25     97.12 o
  21   6  16        1.69      -70.07     70.07 o
   1   7  16       36.77       41.62      6.55 o
   2   7  16       99.91      105.94     15.67 o
   3   7  16      284.16      309.05      8.98 o
   4   7  16      358.05      381.92     14.54 o
   5   7  16       40.40       38.56      6.09 o
   6   7  16        0.01       -1.17      5.93 o
   7   7  16      386.59      469.66     15.59 o
   8   7  16      263.63      280.31     10.00 o
   9   7  16       34.19       39.53      6.59 o
  10   7  16        0.57       -2.60      5.22 o
  11   7  16        1.49        3.04      8.46 o
  12   7  16      397.71      397.15     38.89 o
  13   7  16       53.41       61.87      8.82 o
  14   7  16        3.56        8.21     25.03 o
  15   7  16       58.02       67.16     15.68 o
  16   7  16      102.39      123.87      9.64 o
  17   7  16        3.74        8.63     20.06 o
  18   7  16       25.59      -39.24     39.24 o
   0   8  16       34.74       25.81      6.61 o
   1   8  16       58.59       53.67     15.68 o
   2   8  16      211.90      224.75      9.26 o
   3   8  16      138.20      154.20     14.37 o
   4   8  16       54.84       60.78      5.29 o
   5   8  16        9.38       11.16      7.55 o
   6   8  16       89.02      105.24      6.77 o
   7   8  16        3.04        2.47     10.84 o
   8   8  16       67.45       82.24      7.11 o
   9   8  16       39.69       51.20      8.09 o
  10   8  16       60.12       67.47      7.72 o
  11   8  16       38.15       38.44     15.75 o
  12   8  16      452.99      411.63     41.35 o
  13   8  16      156.40      181.78     21.44 o
  14   8  16        0.19        3.75      6.30 o
  15   8  16      124.34       71.71     13.96 o
   1   9  16        3.96       12.92     17.02 o
   2   9  16        3.19       -2.43     14.52 o
   3   9  16        7.60       -5.39      5.39 o
   4   9  16        2.90        0.73      9.00 o
   5   9  16       40.32       24.34      4.68 o
   6   9  16       39.03       24.88      9.72 o
   7   9  16       57.78       74.89      9.64 o
   8   9  16      421.18      447.72     31.42 o
   9   9  16       17.69        5.22     16.23 o
   1   1  17        0.20        2.16      2.84 o
   2   1  17       43.51       33.00      5.95 o
   3   1  17       14.77       19.14      3.07 o
   4   1  17       93.55       85.98      4.17 o
   5   1  17      126.28      108.15      9.22 o
   6   1  17       58.02       53.36      6.76 o
   7   1  17        1.94       -1.27      4.04 o
   8   1  17       27.95       24.72      4.11 o
   9   1  17       60.88       65.05      4.69 o
  10   1  17        4.60        2.56      4.16 o
  11   1  17        0.57        7.23      2.34 o
  12   1  17       10.42        1.42      2.95 o
  13   1  17       11.81       13.03      2.71 o
  14   1  17       22.31       25.79      2.82 o
  15   1  17       49.88       59.81      3.54 o
  16   1  17       57.69       64.26      3.55 o
  17   1  17       26.31       36.21      3.40 o
  18   1  17       17.32       17.25      3.53 o
  19   1  17       28.38       40.62      4.13 o
  20   1  17      361.48      382.41     12.14 o
  21   1  17       56.55       55.47      4.07 o
  22   1  17       29.00       26.56     10.23 o
  23   1  17      125.32      108.49     19.21 o
  24   1  17        2.92       11.45      5.01 o
  25   1  17        1.51       -2.81      6.01 o
   0   2  17      109.52      125.58      6.50 o
   1   2  17        7.54       11.41      4.17 o
   2   2  17       40.99       38.44      9.89 o
   3   2  17       80.14       70.40      4.19 o
   4   2  17      286.73      256.62     10.10 o
   5   2  17       76.69       71.51      3.71 o
   6   2  17      193.47      208.37      6.50 o
   7   2  17       51.85       46.47      5.23 o
   8   2  17       12.66        9.20      2.82 o
   9   2  17       41.75       49.21      3.51 o
  10   2  17        2.93        1.03      4.31 o
  11   2  17       35.49       47.87      3.19 o
  12   2  17       85.69      105.68      3.83 o
  13   2  17      185.63      199.48     11.26 o
  14   2  17        0.00        2.39      3.43 o
  15   2  17      209.25      235.86     10.40 o
  16   2  17       39.39       44.02      3.94 o
  17   2  17        2.09        1.48      4.19 o
  18   2  17       87.85      102.88      5.75 o
  19   2  17      153.64      185.88     27.84 o
  20   2  17        9.83        9.41      6.12 o
  21   2  17        0.05       -0.47      4.86 o
  22   2  17        1.23       -5.58      5.58 o
  23   2  17       31.30       42.39      5.83 o
  24   2  17        2.44        5.65     10.09 o
  25   2  17      100.41       73.96      8.94 o
   1   3  17       71.25       66.40      3.72 o
   2   3  17       21.64       26.69      3.06 o
   3   3  17      136.68      144.87      5.12 o
   4   3  17      112.50      120.77      5.22 o
   5   3  17        0.18       -2.02      5.10 o
   6   3  17       60.80       48.35      4.83 o
   7   3  17      114.91      111.55      7.34 o
   8   3  17      415.51      507.08     11.80 o
   9   3  17       48.57       52.11      4.93 o
  10   3  17        3.00        3.19      2.66 o
  11   3  17      614.20      704.07     34.41 o
  12   3  17      206.52      247.99     14.17 o
  13   3  17       41.80       31.36     14.82 o
  14   3  17        3.62        7.34      4.37 o
  15   3  17       30.02       28.01      6.60 o
  16   3  17       69.77       64.30     10.58 o
  17   3  17       18.96        8.04      6.68 o
  18   3  17      694.87      776.47     31.58 o
  19   3  17      118.84      110.09      7.17 o
  20   3  17        8.66       10.38      7.56 o
  21   3  17       24.80       24.20      9.81 o
  22   3  17      184.57      195.34     44.44 o
  23   3  17       14.03       12.44      6.07 o
  24   3  17       25.08       23.51      8.44 o
   0   4  17      147.75      158.14     11.09 o
   1   4  17        2.78       -0.28      3.73 o
   2   4  17        9.72        8.59      6.81 o
   3   4  17      106.83      104.01      5.76 o
   4   4  17      210.85      198.20      8.31 o
   5   4  17      154.80      189.05     11.43 o
   6   4  17        1.58        2.84      5.18 o
   7   4  17       13.88       25.21      6.67 o
   8   4  17      332.85      341.49      9.52 o
   9   4  17      348.58      358.50     10.27 o
  10   4  17       90.59      103.71      5.58 o
  11   4  17        1.88        6.28      5.30 o
  12   4  17       82.65       92.12     22.35 o
  13   4  17       72.51       70.48      8.62 o
  14   4  17      245.26      258.25     19.41 o
  15   4  17       76.95       78.51     14.37 o
  16   4  17       37.55       17.43     10.98 o
  17   4  17        3.51       -2.04     31.40 o
  18   4  17       38.70       52.70     14.61 o
  19   4  17       28.02       31.66      7.88 o
  20   4  17        4.69        9.55      7.03 o
  21   4  17       10.32        7.27      5.64 o
  22   4  17        2.82        4.45      7.83 o
  23   4  17        0.82       10.78      9.14 o
   1   5  17       47.63       52.83      6.57 o
   2   5  17      132.53      108.94      6.76 o
   3   5  17      103.55      103.50      8.88 o
   4   5  17      172.89      167.99     11.71 o
   5   5  17      783.43      870.94     43.82 o
   6   5  17      511.91      529.49     18.56 o
   7   5  17        0.60        5.61      4.52 o
   8   5  17      297.21      350.71     10.70 o
   9   5  17       69.55       80.18      5.96 o
  10   5  17       91.57       94.89     14.68 o
  11   5  17        1.94        9.48     13.00 o
  12   5  17        2.59        5.80     11.55 o
  13   5  17      177.30      187.76     12.43 o
  14   5  17      353.77      363.93     18.61 o
  15   5  17      683.10      716.08     46.45 o
  16   5  17        3.04       10.54      8.13 o
  17   5  17      236.22      219.40     13.99 o
  18   5  17       98.85       98.23     17.95 o
  19   5  17      267.03      286.57     18.56 o
  20   5  17       61.68       54.42     12.10 o
  21   5  17      144.86      129.24     25.06 o
   0   6  17        1.13       11.48      6.06 o
   1   6  17        7.96       17.68      7.01 o
   2   6  17       15.77       24.80      7.24 o
   3   6  17      369.94      386.30     12.92 o
   4   6  17        1.98        3.75      7.99 o
   5   6  17      142.71      137.78     15.09 o
   6   6  17      353.72      356.28     11.72 o
   7   6  17      410.76      422.79     19.86 o
   8   6  17      747.16      842.56     25.87 o
   9   6  17       34.20       52.92      7.60 o
  10   6  17        2.45        0.55      4.41 o
  11   6  17      498.73      546.31     22.89 o
  12   6  17       43.11       45.42      7.96 o
  13   6  17       56.65       52.57      8.14 o
  14   6  17      353.66      337.43     36.42 o
  15   6  17      219.84      197.70     27.55 o
  16   6  17      446.75      477.25     23.06 o
  17   6  17      344.61      358.89     22.92 o
  18   6  17       97.51       81.87     12.60 o
  19   6  17        0.41       -6.72      6.72 o
   1   7  17       51.00       53.78      7.69 o
   2   7  17        3.51        0.50      7.47 o
   3   7  17        0.00        2.14      4.67 o
   4   7  17        1.27        6.48      5.46 o
   5   7  17      169.02      189.27     10.13 o
   6   7  17      651.67      718.47     30.55 o
   7   7  17      321.39      315.50     19.03 o
   8   7  17       18.57       23.79      9.83 o
   9   7  17      108.22       94.63     29.16 o
  10   7  17       38.44       38.23      8.64 o
  11   7  17      114.25      104.27     15.69 o
  12   7  17       60.11       51.37      8.67 o
  13   7  17       11.97       11.32      6.55 o
  14   7  17        7.26       -6.77     15.65 o
  15   7  17        2.64      -15.10     20.47 o
  16   7  17       15.90       36.52      9.81 o
   0   8  17       88.52       75.70     33.31 o
   1   8  17        3.94       15.20     13.66 o
   2   8  17      118.58      142.54     15.04 o
   3   8  17       91.44       98.88     12.23 o
   4   8  17       82.01       70.74      8.63 o
   5   8  17       41.41       35.90      7.97 o
   6   8  17      138.82      138.01     11.37 o
   7   8  17      319.45      311.27     34.16 o
   8   8  17      574.18      547.30     47.85 o
   9   8  17       26.01       14.84      7.72 o
  10   8  17        6.52       19.94      8.60 o
  11   8  17       32.30       45.58     10.34 o
   0   0  18        7.25        6.88      4.44 o
   1   0  18      240.08      262.26      9.39 o
   2   0  18      627.12      640.14     17.02 o
   3   0  18      325.01      397.66     11.57 o
   4   0  18        3.83        7.68      5.41 o
   5   0  18       71.26       84.20      7.02 o
   6   0  18      240.77      278.27     10.07 o
   7   0  18        3.50        2.68      4.71 o
   8   0  18      217.81      235.19     10.32 o
   9   0  18        5.82        5.49      5.49 o
  10   0  18       86.16       86.13      7.32 o
  11   0  18        2.42       -0.13      6.54 o
  12   0  18        1.76        5.22      4.45 o
  13   0  18      124.51      122.73      8.22 o
  14   0  18      256.84      257.77     10.05 o
  15   0  18      301.21      324.98     10.04 o
  16   0  18      139.58      133.50      6.97 o
  17   0  18        1.69        0.96      4.45 o
  18   0  18      144.97      149.21      7.94 o
  19   0  18        2.46        0.54      6.57 o
  20   0  18      151.57      169.41     12.08 o
  21   0  18       22.79       34.59      8.05 o
  22   0  18        8.23       15.65      7.98 o
  23   0  18       35.56       16.96      8.60 o
   1   1  18        3.15        3.45      3.84 o
   2   1  18      133.56      128.18      9.99 o
   3   1  18       63.64       58.96      4.47 o
   4   1  18       87.66       76.08      4.14 o
   5   1  18       15.46       19.13      5.92 o
   6   1  18       84.88       85.04      6.92 o
   7   1  18       43.41       59.47      4.53 o
   8   1  18      115.80      120.95      5.15 o
   9   1  18       35.97       42.09      4.13 o
  10   1  18       27.82       33.83      3.79 o
  11   1  18      487.32      553.63     12.28 o
  12   1  18      147.33      141.09      5.23 o
  13   1  18       10.99        9.34      4.06 o
  14   1  18       11.09        7.81      3.23 o
  15   1  18       32.60       34.27      3.39 o
  16   1  18        4.29        8.27      5.40 o
  17   1  18        8.92        7.79      3.27 o
  18   1  18       46.70       45.43      3.81 o
  19   1  18      198.61      193.95      7.76 o
  20   1  18       66.58       78.33      6.60 o
  21   1  18        8.92        8.86      4.83 o
  22   1  18        4.64        8.27      5.04 o
  23   1  18       76.81       69.65      7.94 o
   0   2  18      398.34      436.50     15.52 o
   1   2  18      132.24      118.82      9.62 o
   2   2  18      104.88      125.29      6.35 o
   3   2  18      167.56      158.86      6.16 o
   4   2  18       20.37       23.56      5.80 o
   5   2  18       36.46       42.41      4.12 o
   6   2  18        0.02        0.53      2.63 o
   7   2  18      128.97      128.61     14.98 o
   8   2  18       28.25       36.47      4.94 o
   9   2  18      106.02      123.13      7.15 o
  10   2  18      101.74      129.54      6.09 o
  11   2  18        3.69       -1.63      3.45 o
  12   2  18       79.56       94.48      6.55 o
  13   2  18        9.04       -0.04      6.11 o
  14   2  18       37.03       32.50      6.78 o
  15   2  18      196.67      208.15      6.74 o
  16   2  18       35.31       29.77      3.78 o
  17   2  18       65.35       63.24      3.83 o
  18   2  18       48.41       55.66      9.16 o
  19   2  18       92.74       93.04      9.74 o
  20   2  18       29.50       37.71     10.53 o
  21   2  18        3.35       -2.31      4.93 o
  22   2  18       22.06       27.26      5.59 o
  23   2  18       25.80       21.46      6.56 o
   1   3  18       39.06       38.07      4.29 o
   2   3  18      310.35      326.66      7.95 o
   3   3  18       62.28       71.80      5.35 o
   4   3  18       66.12       73.36      5.04 o
   5   3  18      200.71      216.85     10.79 o
   6   3  18       51.79       48.68      8.44 o
   7   3  18       33.31       31.38      7.79 o
   8   3  18      194.87      220.27      8.86 o
   9   3  18        2.98        8.28      3.42 o
  10   3  18       12.75       16.59      4.48 o
  11   3  18       81.73       92.70      6.01 o
  12   3  18       54.50       63.78      5.09 o
  13   3  18       37.26       39.31      8.94 o
  14   3  18      298.00      320.46     17.12 o
  15   3  18        2.88       -6.06      6.06 o
  16   3  18       85.87       86.68      8.05 o
  17   3  18       13.26       13.56      5.22 o
  18   3  18       86.66       68.05      9.14 o
  19   3  18       78.91       88.24      7.11 o
  20   3  18        9.66       -0.46      1.55 o
  21   3  18        1.30        4.35      5.91 o
  22   3  18       70.46       62.39     14.03 o
   0   4  18      107.39      110.70      9.27 o
   1   4  18       94.76       96.32      7.64 o
   2   4  18       33.33       37.06      8.01 o
   3   4  18       78.43       84.69      7.60 o
   4   4  18       86.10       99.86      9.00 o
   5   4  18        6.00       12.31      4.64 o
   6   4  18        6.06        1.83      4.62 o
   7   4  18       11.41       16.47      3.72 o
   8   4  18       98.55       92.26      5.33 o
   9   4  18        1.57        6.85      5.89 o
  10   4  18       84.90       86.59      6.59 o
  11   4  18       14.15       25.35     13.20 o
  12   4  18       13.99       36.95     10.16 o
  13   4  18       38.06       45.67     13.95 o
  14   4  18       42.45       37.07     16.61 o
  15   4  18        0.04       -1.34     14.00 o
  16   4  18      203.75      242.63     14.77 o
  17   4  18       92.92       99.90     21.06 o
  18   4  18       14.16        9.44     10.54 o
  19   4  18       46.50       56.16     11.30 o
  20   4  18       23.61       12.93     23.52 o
   1   5  18        2.08        1.51      5.83 o
   2   5  18       95.64      101.19      7.49 o
   3   5  18      998.21     1137.26     52.42 o
   4   5  18      376.36      406.82     13.76 o
   5   5  18      260.48      270.64     18.23 o
   6   5  18       54.96       54.88      7.97 o
   7   5  18        1.81       -0.17      5.79 o
   8   5  18        0.51       -0.26      5.23 o
   9   5  18      103.20      113.73      9.02 o
  10   5  18        3.01        4.46      6.21 o
  11   5  18       42.20       52.12     10.64 o
  12   5  18        3.51        4.64      4.88 o
  13   5  18       15.52       22.69      7.49 o
  14   5  18       32.79       40.20     21.68 o
  15   5  18       25.37       24.12     14.55 o
  16   5  18      129.11      113.16     18.17 o
  17   5  18        1.52        2.81      6.91 o
  18   5  18        0.30       11.16      9.69 o
   0   6  18        0.79        0.40      7.29 o
   1   6  18        0.62       14.46      8.46 o
   2   6  18       68.40       82.35      8.54 o
   3   6  18       15.54       25.23      5.63 o
   4   6  18       11.67       27.52     34.69 o
   5   6  18       14.55       30.10      8.14 o
   6   6  18       32.71       64.09     28.08 o
   7   6  18      129.11      156.24     12.04 o
   8   6  18       28.98       40.11     13.08 o
   9   6  18       21.93       27.80      7.80 o
  10   6  18       26.11       20.48     10.09 o
  11   6  18      156.59      180.62     15.36 o
  12   6  18       23.93       28.92      6.91 o
  13   6  18        8.19       -2.83      5.90 o
  14   6  18        1.15       -6.82      6.82 o
  15   6  18       32.00       38.08      8.30 o
  16   6  18       61.83       53.08      9.64 o
   1   7  18       61.45       76.64     21.04 o
   2   7  18      617.03      609.85     45.82 o
   3   7  18      897.35      997.26     46.93 o
   4   7  18      378.67      399.15     23.70 o
   5   7  18      148.53      142.77     32.16 o
   6   7  18        0.87       -8.87      8.87 o
   7   7  18       98.72       76.30     16.42 o
   8   7  18      155.59      153.64     32.50 o
   9   7  18       21.42       -3.44     10.56 o
  10   7  18      161.40      149.21     22.39 o
  11   7  18      134.79       87.42     13.01 o
  12   7  18       55.34       58.79     10.85 o
   1   1  19       85.79       97.09      4.34 o
   2   1  19      239.10      259.94     26.78 o
   3   1  19      223.62      219.80      9.55 o
   4   1  19      343.31      392.77     17.56 o
   5   1  19      141.77      136.85      5.79 o
   6   1  19        7.55       15.20      4.27 o
   7   1  19       14.76       18.08     11.74 o
   8   1  19      137.27      158.20      6.49 o
   9   1  19       19.95       20.19      5.00 o
  10   1  19        3.88        6.00      3.60 o
  11   1  19     1070.32     1199.95     24.92 o
  12   1  19       11.68       -1.45      7.72 o
  13   1  19       61.22       60.87      5.12 o
  14   1  19       23.95       24.49      5.42 o
  15   1  19        0.32       -3.40      3.40 o
  16   1  19        0.22        1.53      6.77 o
  17   1  19       15.61       18.20      7.08 o
  18   1  19       42.95       47.79     22.70 o
  19   1  19       27.32       27.87      7.90 o
  20   1  19        0.52       13.96     28.25 o
   0   2  19      256.60      258.51     10.07 o
   1   2  19      184.82      230.22      8.51 o
   2   2  19       12.96       23.76      4.11 o
   3   2  19       26.47       25.32      3.78 o
   4   2  19      137.65      131.23      8.09 o
   5   2  19      244.06      260.04     12.50 o
   6   2  19      132.53      141.87      5.50 o
   7   2  19       97.15       96.82      5.16 o
   8   2  19      185.66      192.13      7.82 o
   9   2  19        3.26        4.36      6.20 o
  10   2  19      151.43      172.05      7.20 o
  11   2  19        4.79        7.65      5.64 o
  12   2  19        4.33        0.40      4.48 o
  13   2  19       28.67       32.85      4.80 o
  14   2  19       64.59       79.11      6.93 o
  15   2  19       57.01       66.66      9.78 o
  16   2  19      178.75      201.55     13.51 o
  17   2  19       48.59       60.07     12.93 o
  18   2  19      118.32      116.46     11.82 o
  19   2  19        1.87       17.35     12.66 o
   1   3  19       52.56       42.85      4.82 o
   2   3  19        2.38       -0.02      4.66 o
   3   3  19        0.17        3.40      3.40 o
   4   3  19       18.99       24.16      6.86 o
   5   3  19        2.15       -1.67      4.31 o
   6   3  19       42.40       49.32      4.84 o
   7   3  19        1.18        4.59      3.71 o
   8   3  19        0.84        6.51      4.18 o
   9   3  19       39.14       37.60     11.47 o
  10   3  19      365.90      391.38     16.32 o
  11   3  19       25.71       27.99      6.83 o
  12   3  19      190.88      222.96     12.06 o
  13   3  19       24.53       27.69      6.53 o
  14   3  19      136.90      170.08     14.86 o
  15   3  19      194.70      172.54     12.18 o
  16   3  19       52.47       67.14     11.35 o
  17   3  19       92.57      107.22     12.69 o
  18   3  19        2.72      -16.01     19.50 o
   0   4  19        3.55       -1.48      5.93 o
   1   4  19        1.14        6.39      7.46 o
   2   4  19        8.49        9.10      8.62 o
   3   4  19       10.63        8.82      5.97 o
   4   4  19      103.76      140.53      7.92 o
   5   4  19       39.86       33.12      5.64 o
   6   4  19       13.68       12.87      6.82 o
   7   4  19      168.61      165.99      9.15 o
   8   4  19       21.07       15.83      6.48 o
   9   4  19       24.35       37.99     12.82 o
  10   4  19        1.88        7.64      7.31 o
  11   4  19        3.68        0.88      9.25 o
  12   4  19      134.73      138.93     10.91 o
  13   4  19       14.64       19.50     10.54 o
  14   4  19      163.87      167.30     13.04 o
  15   4  19      201.77      217.49     16.20 o
  16   4  19       64.15       41.15     24.26 o
   1   5  19       86.86       94.39     20.57 o
   2   5  19     1022.60     1123.49     59.29 o
   3   5  19       76.81      109.63     10.18 o
   4   5  19      304.30      358.42     19.13 o
   5   5  19        4.63       -3.98      5.65 o
   6   5  19       12.86       20.47      8.18 o
   7   5  19       83.16       83.35     14.83 o
   8   5  19      392.35      445.27     31.33 o
   9   5  19       21.50       37.02     13.03 o
  10   5  19        0.32        8.37      8.63 o
  11   5  19       32.07       38.13     23.09 o
  12   5  19        5.94       11.54     10.58 o
  13   5  19        5.48       -0.03     14.71 o
  14   5  19       19.59      -16.67     23.68 o
   0   6  19     1676.99     1997.81    146.21 o
   1   6  19       17.76       44.35     36.72 o
   2   6  19       52.45       54.59      9.99 o
   3   6  19      314.09      306.03     27.20 o
   4   6  19      245.43      279.44     41.50 o
   5   6  19      108.54      117.15     13.81 o
   6   6  19       27.24       17.25     12.23 o
   7   6  19       48.59       48.04      8.38 o
   8   6  19       19.68       12.21     10.39 o
   9   6  19      109.50      115.20     13.23 o
  10   6  19        0.41       31.26     18.93 o
   0   0  20     1734.98     2018.61     59.41 o
   1   0  20       89.28       99.53      5.33 o
   2   0  20        4.60       12.11      4.60 o
   3   0  20      218.94      225.68      8.37 o
   4   0  20       69.07       58.62      5.87 o
   5   0  20      134.77      143.32      8.33 o
   6   0  20      697.09      792.03     27.43 o
   7   0  20     1354.36     1568.50     55.13 o
   8   0  20      157.40      171.84     10.34 o
   9   0  20       50.59       49.75      6.38 o
  10   0  20      492.88      551.83     24.53 o
  11   0  20        3.78       -3.49      6.85 o
  12   0  20      659.55      668.61     45.00 o
  13   0  20       99.01      109.49     20.39 o
  14   0  20       21.63       16.86      9.43 o
  17   0  20        4.99       -0.40      8.77 o
   1   1  20       72.98       85.20      5.60 o
   2   1  20       11.88       19.11      3.89 o
   3   1  20      131.28      134.67      6.41 o
   4   1  20       10.57       14.84      4.06 o
   5   1  20       60.98       73.05      6.72 o
   6   1  20       12.34        9.68     11.57 o
   7   1  20        0.87        5.88      3.98 o
   8   1  20      314.83      315.62     11.96 o
   9   1  20        1.80       -5.57      5.57 o
  10   1  20        0.72       -4.12      5.87 o
  11   1  20        0.01       -5.33      5.33 o
  12   1  20      154.56      168.08     19.29 o
  13   1  20       26.59       19.94      8.83 o
  14   1  20       23.78       33.24      9.10 o
  15   1  20      113.95      100.23     15.10 o
  16   1  20       74.28       60.69     10.65 o
   0   2  20       34.40       35.69      6.38 o
   1   2  20       69.79       80.75      6.05 o
   2   2  20       55.08       62.46      5.01 o
   3   2  20        2.44       -5.92      5.92 o
   4   2  20      506.71      541.05     17.35 o
   5   2  20      362.27      410.81     20.07 o
   6   2  20       97.83      128.56      8.55 o
   7   2  20      344.66      353.76     15.30 o
   8   2  20       14.95       18.92      6.77 o
   9   2  20       85.94      104.04     14.37 o
  10   2  20       37.70       55.42     18.13 o
  11   2  20      219.17      224.80     14.05 o
  12   2  20       32.75       31.14      8.80 o
  13   2  20        8.12       10.78     10.66 o
  14   2  20        0.94        7.10      8.53 o
  15   2  20      153.77      152.94     10.58 o
  16   2  20      142.87      127.67     12.06 o
   1   3  20      497.09      522.82     20.39 o
   2   3  20      194.57      189.27     10.32 o
   3   3  20       48.56       55.57      6.97 o
   4   3  20        0.08       -2.36     16.14 o
   5   3  20       11.31       30.49      8.96 o
   6   3  20      128.07      135.98     15.67 o
   7   3  20       20.06       45.04      8.28 o
   8   3  20       16.07       24.86     11.58 o
   9   3  20        0.40        3.62      5.37 o
  10   3  20       47.83       49.58      6.88 o
  11   3  20       12.10       12.49     10.82 o
  12   3  20      170.84      212.97     19.72 o
  13   3  20      120.62      116.90     17.38 o
  14   3  20       40.94       27.13     21.99 o
   1   4  20      834.97      947.18     53.56 o
   2   4  20        3.37       -1.79     15.38 o
   3   4  20      755.41      854.99     39.58 o
   4   4  20      570.41      689.78     43.87 o
   5   4  20       23.29        9.16      8.36 o
   6   4  20       11.65        2.56     12.41 o
   7   4  20      139.64      115.14     13.70 o
   8   4  20      198.87      199.37     16.01 o
   9   4  20       24.86       25.83      8.61 o
  10   4  20        2.19       -7.07      7.07 o
  11   4  20       58.59       48.88     36.45 o
  12   4  20       10.05       -0.54     20.91 o
   1   5  20      599.83      701.57     39.03 o
   2   5  20        0.11       15.25      8.97 o
   3   5  20       47.65       61.20     23.11 o
   4   5  20       48.23       37.95      9.53 o
   5   5  20        5.34       -0.28      8.10 o
   6   5  20       11.06      -14.08     14.08 o
   7   5  20        8.66       -8.94      8.94 o
   1   1  21       42.44       37.67      4.79 o
   2   1  21       25.31       35.70      5.52 o
   3   1  21        1.67        5.29      4.45 o
   4   1  21        1.14        5.29     13.22 o
   5   1  21        7.94        4.10      6.71 o
   6   1  21      169.95      204.11     24.01 o
   7   1  21      133.89      131.26      8.93 o
   8   1  21      171.03      185.79     15.12 o
   9   1  21      277.68      305.21     22.96 o
  10   1  21      298.60      318.43     16.71 o
  11   1  21      559.57      638.82     28.77 o
  12   1  21      679.04      746.22     99.11 o
   1   2  21       25.58       28.36      6.34 o
   2   2  21      112.99      117.32      9.21 o
   3   2  21        0.05       -5.65      5.65 o
   4   2  21      129.81      120.43     12.73 o
   5   2  21      129.64      137.47     11.07 o
   6   2  21       10.66       13.56      7.06 o
   7   2  21      522.58      552.07     23.47 o
   8   2  21      191.41      194.01     10.96 o
   9   2  21      122.33      129.84     11.81 o
  10   2  21       17.09        7.92     13.04 o
  11   2  21       10.15       -7.04      8.70 o
   1   3  21      370.26      406.49     29.47 o
   2   3  21       43.00       58.62     11.55 o
   3   3  21      193.86      231.02     19.58 o
   4   3  21       24.75       32.15      9.64 o
   5   3  21      328.22      339.56     21.36 o
   6   3  21       31.53       54.01     13.01 o
   7   3  21       59.51       52.08     14.59 o
   8   3  21      258.10      274.74     21.63 o
   9   3  21       89.46       86.62     10.24 o
   1   4  21       16.90       22.73      9.96 o
   2   4  21      210.56      237.04     27.24 o
   3   4  21      535.42      527.34     37.77 o
   0   0  22      623.57      746.34     45.63 o
   1   0  22       81.52       88.72     10.27 o
   2   0  22      117.28      110.46      9.76 o
   3   0  22       79.95       75.90      7.48 o
   4   0  22       18.85       20.99      5.53 o
   5   0  22       15.15       20.05      9.25 o
   6   0  22       11.16       -8.36      8.36 o
   1   1  22        0.34        7.58      4.25 o
   2   1  22       94.48       82.39      5.87 o
   3   1  22        8.39       -3.05      5.63 o
   4   1  22        0.23       -2.83      5.93 o
   5   1  22        9.73        8.48      6.35 o
   1   2  22        5.17       23.74      9.94 o
   2   2  22      157.67      164.61     16.67 o
 
